# Supplementary material for: HNF1B-mediated repression of SLUG is suppressed by EZH2 in aggressive prostate cancer
Source: Oncogene. 2019 Oct 21;39(6):1335–46. doi: 10.1038/s41388-019-1065-2 (PMC7002300; doi:10.1038/s41388-019-1065-2)
Supplement: Supplementary file 2 — Table s1 [file 41388_2019_1065_MOESM2_ESM.xlsx]

## Sheet: UP
chr	START	END	gene	NM	strand	homerNo	test_chr	test_START	test_END	test_NM	Fold change (HNF1B/PPB)
chr15	83211950	83316356	CPEB1	NM_001288819	-	270	chr15	83205504	83378666	NM_001288819	4.08675
chr15	82821157	82824865	RPS17	NM_001021	-	31	chr15	82821158	82824972	NM_001021	42.447
chr15	83205500	83209208	RPS17	NM_001021	-	31	chr15	82821158	82824972	NM_001021	42.447
chr17	36046433	36105069	HNF1B	NM_000458	-	1	chr17	36046434	36108563	NM_000458	1607.49
chr17	34198495	34207377	CCL5	NM_001278736	-	280	chr17	34195971	34212867	NM_001278736	3.96179
chr10	72643264	72648543	PCBD1	NM_000281	-	467	chr10	72642037	72648541	NM_000281	2.60163
chr6	30229276	30229317	MIR6891	NR_106951	+	473	chr6	31321649	31325414	NR_106951	2.58882
chr6	31323000	31323093	MIR6891	NR_106951	-	473	chr6	31321649	31325414	NR_106951	2.58882
chr1	948876	949919	ISG15	NM_005101	+	232	chr1	948803	949920	NM_005101	4.93082
chr15	43922759	43982229	PPIP5K1P1-CATSPER2	NR_146339	-	4	chr15	43885252	44010458	NR_146339	814.194
chr14	35870715	35873960	NFKBIA	NM_020529	-	571	chr14	35870717	35873955	NM_020529	2.27806
chr1	27992571	27998724	IFI6	NM_002038	-	259	chr1	27992572	27998729	NM_002038	4.31293
chr11	117298487	117667976	DSCAML1	NM_020693	-	683	chr11	117298489	117748201	NM_020693	2.03671
chr1	79115476	79129763	IFI44	NM_006417	+	210	chr1	79115481	79129763	NM_006417	5.8657
chrX	15579155	15620192	ACE2	NM_021804	-	22	chrX	15579156	15620271	NM_021804	49.9131
chrX	15645438	15683154	CLTRN	NM_020665	-	34	chrX	15645441	15683154	NM_020665	37.0404
chr4	89378267	89427319	HERC5	NM_016323	+	457	chr4	89378268	89427314	NM_016323	2.64002
chr8	128958804	128960969	TMEM75	NR_103558	-	5	chr8	128806626	129113499	NR_103558	409.321
chr22	38071612	38075809	LGALS1	NM_002305	+	402	chr22	38071615	38075813	NM_002305	2.88794
chr1	169101767	169337201	NME7	NM_013330	-	554	chr1	169074935	169337205	NM_013330	2.30959
chr7	87257728	87461613	RUNDC3B	NM_001134406	+	217	chr7	87132409	87461611	NM_001134406	5.56982
chr12	121458094	121477045	OASL	NM_003733	-	465	chr12	121458095	121477045	NM_003733	2.60556
chrX	131352534	131566839	RAP2C-AS1	NR_110410	+	324	chrX	131337053	131624041	NR_110410	3.49395
chr4	88896801	88904563	SPP1	NM_001251830	+	37	chr4	88896819	88904562	NM_001251830	35.6305
chr10	104154334	104162286	NFKB2	NM_001077494	+	595	chr10	104153867	104162281	NM_001077494	2.20548
chr6	150464187	150571528	PPP1R14C	NM_030949	+	540	chr6	150464212	150571493	NM_030949	2.34791
chr5	83236413	83680685	EDIL3	NM_001278642	-	482	chr5	83236373	83786583	NM_001278642	2.56769
chrX	110187468	110470589	PAK3	NM_001128166	+	212	chrX	110187513	110464173	NM_001128166	5.77679
chr1	86046443	86049648	CYR61	NM_001554	+	483	chr1	86046444	86049645	NM_001554	2.55381
chr19	48799708	48822756	CCDC114	NM_144577	-	674	chr19	48799714	48833810	NM_144577	2.04843
chr8	91070835	91095109	CALB1	NM_004929	-	19	chr8	91070836	91107703	NM_004929	58.2424
chr12	15773074	15942510	EPS8	NM_004447	-	586	chr12	15773092	16035263	NM_004447	2.23718
chr14	83108975	83173169	LINC02301	NR_146650	+	16	chr14	83108964	83173169	NR_146650	68.6205
chr10	12938624	13141773	CCDC3	NM_001282658	-	598	chr10	12938627	13180291	NM_001282658	2.19861
chr5	180017104	180018487	SCGB3A1	NM_052863	-	7	chr5	180017103	180018540	NM_052863	200.012
chr8	136469707	136659852	KHDRBS3	NM_006558	+	635	chr8	136469700	136668965	NM_006558	2.12382
chr14	94594117	94595957	IFI27L2	NM_032036	-	656	chr14	94594116	94596590	NM_032036	2.07413
chr9	32455299	32526322	DDX58	NM_014314	-	294	chr9	32455300	32526322	NM_014314	3.76696
chr19	18704034	18717660	CRLF1	NM_004750	-	419	chr19	18682540	18731849	NM_004750	2.76441
chr5	76382622	76444176	ZBED3-AS1	NR_024398	+	300	chr5	76367897	76462734	NR_024398	3.70966
chr7	93551015	93555826	GNG11	NM_004126	+	516	chr7	93551011	93555831	NM_004126	2.44255
chr8	30242016	30429778	RBPMS	NM_001008711	+	443	chr8	30239635	30429778	NM_001008711	2.69213
chr2	163123583	163175194	IFIH1	NM_022168	-	261	chr2	163123589	163175213	NM_022168	4.21096
chr16	30107750	30116777	LOC101928595	NR_135192	+	406	chr16	30103635	30115437	NR_135192	2.8728
chr20	43880879	43883205	SLPI	NM_003064	-	8	chr20	43880880	43883205	NM_003064	169.319
chr4	77172852	77232283	FAM47E-STBD1	NM_001242939	+	589	chr4	77135193	77232752	NM_001242939	2.2309
chr14	24105572	24114848	DHRS2	NM_005794	+	592	chr14	24099324	24114848	NM_005794	2.22431
chr1	97543299	98386615	DPYD	NM_000110	-	449	chr1	97543299	98386605	NM_000110	2.67653
chr11	78364327	79151695	TENM4	NM_001098816	-	180	chr11	78363876	79151992	NM_001098816	7.18055
chr7	116164838	116201239	CAV1	NM_001753	+	581	chr7	116164839	116201233	NM_001753	2.25142
chr7	66767624	66786513	STAG3L4	NR_040585	+	596	chr7	66751740	66795966	NR_040585	2.20238
chrX	99929488	99987135	SYTL4	NM_001129896	-	404	chrX	99929488	99987126	NM_001129896	2.88525
chr13	49882785	49975674	CAB39L	NM_030925	-	246	chr13	49882786	50069138	NM_030925	4.52022
chr16	742499	755825	FBXL16	NM_153350	-	225	chr16	734622	755829	NM_153350	5.261
chr22	30950621	30970574	GAL3ST1	NM_001318104	-	135	chr22	30950622	30970574	NM_001318104	12.1585
chr2	162848754	162931052	DPP4	NM_001935	-	109	chr2	162848751	162931679	NM_001935	15.0033
chr8	125563010	125740748	MTSS1	NM_001282971	-	271	chr8	125500726	125740730	NM_001282971	4.08352
chr1	79086066	79111830	IFI44L	NM_006820	+	154	chr1	79085607	79108484	NM_006820	11.2463
chr3	111451326	111695364	PHLDB2	NM_001134437	+	526	chr3	111393523	111695364	NM_001134437	2.38813
chr3	170077410	170114637	SKIL	NM_001248008	+	703	chr3	170075108	170114623	NM_001248008	2.01502
chr2	14772806	14792040	FAM84A	NR_144632	+	30	chr2	14772810	14790933	NR_144632	42.664
chr17	72946838	72968900	HID1	NM_030630	-	385	chr17	72946838	72971823	NM_030630	2.95223
chr8	76319904	76479077	HNF4G	NM_001330561	+	178	chr8	76320101	76479078	NM_001330561	7.39905
chr1	95123088	95285837	SLC44A3-AS1	NR_104131	-	203	chr1	95104017	95360831	NR_104131	6.13652
chr1	181002560	181031074	MR1	NM_001310213	+	652	chr1	181003067	181031074	NM_001310213	2.08367
chr20	31823801	31831115	BPIFA1	NM_016583	+	9	chr20	31823801	31831115	NM_016583	107.396
chr20	31870940	31897684	BPIFB1	NM_033197	+	23	chr20	31861286	31897684	NM_033197	49.419
chr14	54416454	54420193	BMP4	NM_001347915	-	464	chr14	54416454	54425479	NM_001347915	2.60641
chr4	79472741	79531605	ANXA3	NM_005139	+	304	chr4	79472673	79531597	NM_005139	3.68974
chr20	62189438	62199107	HELZ2	NM_033405	-	568	chr20	62189439	62205594	NM_033405	2.28401
chrX	43625856	43741721	MAOB	NM_000898	-	167	chrX	43625858	43741693	NM_000898	8.69176
chr14	60062693	60337557	RTN1	NM_021136	-	298	chr14	60062694	60337684	NM_021136	3.74122
chr11	128328655	128392205	ETS1	NM_005238	-	355	chr11	128328656	128457437	NM_005238	3.22995
chr4	155484131	155493915	FGB	NM_005141	+	10	chr4	155484108	155492238	NM_005141	97.96
chr4	175411327	175444049	HPGD	NM_001256306	-	545	chr4	175411328	175444305	NM_001256306	2.33628
chr6	88384577	88411985	AKIRIN2	NM_018064	-	621	chr6	88384790	88412032	NM_018064	2.16122
chr5	21750974	22853731	CDH12	NM_004061	-	434	chr5	21616371	22853731	NM_004061	2.71057
chr4	75858284	75975325	PARM1	NM_015393	+	368	chr4	75858281	75975325	NM_015393	3.09901
chr11	17515441	17565963	USH1C	NM_001297764	-	345	chr11	17515442	17565963	NM_001297764	3.27597
chr1	108113781	108507545	VAV3	NM_006113	-	272	chr1	108113782	108537229	NM_006113	4.07554
chr2	169983618	170219122	LRP2	NM_004525	-	414	chr2	169983619	170219375	NM_004525	2.80332
chr6	27215501	27224399	PRSS16	NM_005865	+	667	chr6	27215480	27224403	NM_005865	2.05211
chr3	69217933	69435455	FRMD4B	NM_015123	-	570	chr3	69219141	69591752	NM_015123	2.27822
chr19	5904851	5910263	VMAC	NM_001017921	+	435	chr19	5904852	5915888	NM_001017921	2.70849
chr11	44087811	44105569	ACCS	NM_032592	+	492	chr11	44087475	44105772	NM_032592	2.52446
chr6	84262604	84419127	SNAP91	NM_001242793	-	286	chr6	84262599	84419410	NM_001242793	3.8943
chr2	177037916	177053300	HAGLR	NR_110465	-	282	chr2	177037923	177055688	NR_110465	3.92875
chr10	51549552	51562518	MSMB	NM_138634	+	11	chr10	51549498	51562517	NM_138634	85.0258
chr14	94577078	94583036	IFI27	NM_001288952	+	193	chr14	94571182	94583033	NM_001288952	6.52682
chr17	42376941	42385799	RUNDC3A-AS1	NR_110802	-	12	chr17	42376942	42396039	NR_110802	84.3288
chr10	60272903	60591197	BICC1	NM_001080512	+	461	chr10	60272684	60591195	NM_001080512	2.6228
chr6	152442818	152489422	SYNE1	NM_001347702	-	599	chr6	151977826	152958936	NM_001347702	2.19749
chr1	75594118	75627218	LHX8	NM_001001933	+	617	chr1	75593515	75627218	NM_001001933	2.16388
chrX	153524026	153558713	TKTL1	NM_012253	+	55	chrX	153524024	153558700	NM_012253	24.769
chr13	43787268	44361116	ENOX1	NM_001347965	-	505	chr13	43787356	44361636	NM_001347965	2.47434
chr16	20775311	20797638	ACSM3	NM_202000	+	333	chr16	20621565	20936328	NM_202000	3.38855
chr3	154797435	154901518	MME	NM_000902	+	243	chr3	154741913	154901497	NM_000902	4.5975
chr11	32851480	32879669	PRRG4	NM_024081	+	573	chr11	32851293	32879669	NM_024081	2.27449
chr17	70399462	70588943	LINC00673	NR_036488	-	252	chr17	70319264	70636611	NR_036488	4.37705
chr1	200011952	200146550	NR5A2	NM_001276464	+	190	chr1	199996730	200146552	NM_001276464	6.74511
chr6	84222193	84235421	PRSS35	NM_153362	+	342	chr6	84222194	84235423	NM_153362	3.29647
chr19	45504706	45541456	RELB	NM_006509	+	340	chr19	45504688	45541452	NM_006509	3.30222
chr4	89299890	89364249	HERC6	NM_017912	+	634	chr4	89299891	89364263	NM_017912	2.12405
chr12	86268072	86276770	NTS	NM_006183	+	453	chr12	86268073	86276770	NM_006183	2.65111
chr13	20761603	20767114	GJB2	NM_004004	-	185	chr13	20761609	20767037	NM_004004	6.9692
chr15	63569748	63601325	APH1B	NM_031301	+	445	chr15	63568217	63601325	NM_031301	2.68449
chrX	2852672	2882494	ARSE	NM_000047	-	35	chrX	2852699	2886286	NM_000047	37.0272
chr12	26126687	26225807	RASSF8	NM_001164747	+	459	chr12	26092262	26232825	NM_001164747	2.63146
chr20	12989601	13147411	SPTLC3	NM_018327	+	14	chr20	12989627	13147411	NM_018327	69.7235
chr3	16357351	16555222	RFTN1	NM_015150	-	296	chr3	16306706	16555533	NM_015150	3.7557
chr11	2923649	2946476	SLC22A18	NM_001315501	+	698	chr11	2909010	2946476	NM_001315501	2.02033
chr11	5246693	5248301	HBB	NM_000518	-	15	chr11	5246694	5250625	NM_000518	68.6862
chr1	153507075	153508717	S100A6	NM_014624	-	131	chr1	153506079	153508720	NM_014624	12.5263
chr16	81272295	81324747	BCO1	NM_017429	+	54	chr16	81272053	81324747	NM_017429	25.1307
chr14	100705101	100745371	YY1	NM_003403	+	426	chr14	100673744	100772884	NM_003403	2.7298
chr6	73951037	74019938	KHDC1	NM_001251874	-	664	chr6	73918806	74020088	NM_001251874	2.05958
chr11	13299273	13408812	ARNTL	NM_001351821	+	669	chr11	13298199	13409122	NM_001351821	2.05138
chrX	15262108	15288293	ASB9	NM_024087	-	86	chrX	15253410	15288589	NM_024087	17.3015
chr13	29274217	29293150	SLC46A3	NM_181785	-	606	chr13	29274152	29293110	NM_181785	2.1811
chr3	69788585	70017488	MITF	NM_001354608	+	699	chr3	69788586	70017488	NM_001354608	2.01865
chr3	183353410	183402304	KLHL24	NM_001349428	+	560	chr3	183353356	183402216	NM_001349428	2.29948
chr9	140317846	140328858	NOXA1	NM_001256067	+	623	chr9	140317802	140336268	NM_001256067	2.15169
chr13	41371120	41495886	TPTE2P5	NR_038259	-	75	chr13	41396432	41495910	NR_038259	19.1724
chr6	38136226	38563843	BTBD9	NM_001172418	-	687	chr6	38136227	38608522	NM_001172418	2.02966
chr12	69244955	69326979	CPM	NM_001005502	-	318	chr12	69201956	69365350	NM_001005502	3.53589
chr20	44098393	44110172	WFDC2	NM_006103	+	17	chr20	44095910	44110172	NM_006103	61.586
chr1	204187978	204329057	PLEKHA6	NM_014935	-	98	chr1	204190265	204346793	NM_014935	15.9608
chrX	134229014	134232664	SMIM10L2B	NM_001348255	-	660	chrX	134228094	134232778	NM_001348255	2.069
chr9	33441151	33447631	AQP3	NM_004925	-	258	chr9	33441152	33447609	NM_004925	4.32665
chr4	48833243	48863834	OCIAD1	NM_001079839	+	18	chr4	48807229	48863834	NM_001079839	58.5451
chr13	101182417	101241046	GGACT	NM_001195087	-	574	chr13	101183715	101241782	NM_001195087	2.2714
chr4	157997276	158093242	GLRB	NM_000824	+	604	chr4	157997209	158093242	NM_000824	2.18464
chr19	54369411	54379689	MYADM	NM_001290188	+	416	chr19	54357835	54379691	NM_001290188	2.77493
chr5	42565965	42721980	GHR	NM_001242460	+	566	chr5	42423879	42721979	NM_001242460	2.2892
chr16	68771192	68869445	CDH1	NM_004360	+	441	chr16	68771128	68869445	NM_004360	2.69703
chrY	21034386	21239433	TTTY14	NR_125733	-	73	chrY	21034387	21239302	NR_125733	20.3526
chr4	146678778	146860112	ZNF827	NM_178835	-	583	chr4	146601356	146860052	NM_178835	2.24746
chr1	101185195	101204601	VCAM1	NM_001078	+	153	chr1	101185298	101204601	NM_001078	11.2558
chr1	248020500	248043438	TRIM58	NM_015431	+	614	chr1	248020501	248060637	NM_015431	2.1669
chr6	142623055	142767403	ADGRG6	NM_001032394	+	365	chr6	142622991	142767403	NM_001032394	3.11303
chr3	183169646	183169778	SNORA63D	NR_145727	+	20	chr3	183165388	183173801	NR_145727	55.543
chr11	111783459	111797595	HSPB2-C11orf52	NR_037651	+	162	chr11	111779289	111797596	NR_037651	10.2732
chr7	55177509	55275773	EGFR	NM_001346900	+	546	chr7	55086714	55324313	NM_001346900	2.33592
chr15	89181973	89199575	ISG20	NM_001303237	+	310	chr15	89179384	89199714	NM_001303237	3.60507
chr11	104813593	104839325	CASP4	NM_001225	-	114	chr11	104813593	104840163	NM_001225	14.1642
chr4	72607410	72650079	GC	NM_000583	-	21	chr4	72607410	72669758	NM_000583	52.9736
chrX	101408678	101410986	BEX5	NM_001012978	-	339	chrX	101408680	101411029	NM_001012978	3.31447
chr4	156845269	156875048	CTSO	NM_001334	-	706	chr4	156845270	156875069	NM_001334	2.0134
chr19	17513747	17516457	BST2	NM_004335	-	330	chr19	17513748	17516457	NM_004335	3.43034
chr4	169137441	169239958	DDX60	NM_017631	-	486	chr4	169137444	169239958	NM_017631	2.54646
chr2	231090444	231177930	SP140	NM_001278452	+	366	chr2	230990026	231268447	NM_001278452	3.10771
chr11	103907307	103909922	DDI1	NM_001001711	+	466	chr11	103777914	104035107	NM_001001711	2.60406
chrX	103077251	103087212	RAB9B	NM_016370	-	697	chrX	103077252	103087158	NM_016370	2.02132
chr17	80416059	80446143	NARF	NM_001038618	+	275	chr17	80412149	80446143	NM_001038618	4.0207
chr7	192968	300740	FAM20C	NM_020223	+	390	chr7	182935	300711	NM_020223	2.93165
chr6	32121228	32131458	PPT2	NM_138717	+	283	chr6	32116136	32145873	NM_138717	3.9178
chr2	191273080	191367041	MFSD6	NM_017694	+	500	chr2	191272875	191432828	NM_017694	2.49974
chr19	48551099	48614109	PLA2G4C	NM_001159322	-	209	chr19	48551100	48614074	NM_001159322	5.89786
chr9	135037333	135119918	NTNG2	NM_032536	+	199	chr9	135037334	135119921	NM_032536	6.339
chr1	190066796	190447012	BRINP3	NM_199051	-	578	chr1	190066792	190446759	NM_199051	2.2604
chr12	96051582	96183973	NTN4	NM_001329702	-	382	chr12	96043031	96184930	NM_001329702	2.96393
chr3	184119324	184157436	LINC02054	NM_001348206	+	219	chr3	183852826	184402546	NM_001348206	5.43442
chr1	171060017	171086959	FMO3	NM_001002294	+	25	chr1	170904612	171255117	NM_001002294	47.1721
chr11	12132122	12285337	MICAL2	NM_001346295	+	504	chr11	12115543	12285334	NM_001346295	2.4815
chr7	73082173	73086440	VPS37D	NM_001077621	+	707	chr7	73082155	73086442	NM_001077621	2.0074
chrX	66764464	66915917	AR	NM_001348064	+	285	chrX	66763677	66764198	NM_001348064	3.89939
chr3	64670545	64997143	ADAMTS9-AS2	NR_038264	+	433	chr3	64501333	64997143	NR_038264	2.71921
chr17	54965269	54991409	TRIM25	NM_005082	-	576	chr17	54965270	54991399	NM_005082	2.26665
chr6	10555948	10629601	GCNT2	NM_001491	+	700	chr6	10492456	10629601	NM_001491	2.0165
chr2	70674411	70780770	TGFA	NM_001308158	-	176	chr2	70674412	70781325	NM_001308158	7.7023
chrX	70435061	70445065	GJB1	NM_001097642	+	26	chrX	70435044	70445366	NM_001097642	44.4152
chr12	75669758	75784717	CAPS2	NR_149161	-	649	chr12	75628520	75784708	NR_149161	2.09009
chr1	46505811	46642167	LOC110117498-PIK3R3	NM_001303427	-	27	chr1	46505812	46651630	NM_001303427	43.5781
chrX	149531544	149682448	MAMLD1	NM_001177465	+	336	chrX	149529689	149682448	NM_001177465	3.32772
chr12	56295196	56320909	PYM1	NM_001143853	-	446	chr12	56295197	56347811	NM_001143853	2.68111
chr8	143808620	143818350	THEM6	NM_016647	+	508	chr8	143808621	143818345	NM_016647	2.45785
chr5	118406781	118584824	DMXL1	NM_001290322	+	28	chr5	118342042	118585258	NM_001290322	43.0782
chr4	142557748	142655140	IL15	NM_000585	+	182	chr4	142557752	142655140	NM_000585	7.15666
chr2	152224847	152224925	MIR4773-2	NR_039932	-	29	chr2	152214106	152236560	NR_039932	42.8607
chr3	85554208	86123579	CADM2	NM_001256503	+	678	chr3	85008132	86123579	NM_001256503	2.04032
chr4	106631969	106768882	GSTCD	NM_001031720	+	451	chr4	106473777	106943635	NM_001031720	2.67181
chr5	111498313	111755013	EPB41L4A	NR_144931	-	303	chr5	111478138	111755013	NR_144931	3.69064
chr9	35104117	35115908	FAM214B	NM_025182	-	514	chr9	35104109	35116338	NM_025182	2.44531
chr1	70034436	70589171	LRRC7	NM_001350216	+	164	chr1	70034081	70671303	NM_001350216	9.14064
chr11	58701115	58825925	LOC283194	NR_033853	-	32	chr11	58672871	58826132	NR_033853	41.9147
chr19	1481426	1490449	PCSK4	NM_017573	-	653	chr19	1481363	1490751	NM_017573	2.07686
chr11	62369690	62380237	EML3	NM_153265	-	149	chr11	62369690	62382592	NM_153265	11.4322
chr10	54073942	54077417	DKK1	NM_012242	+	277	chr10	54074056	54077802	NM_012242	4.01864
chr10	23983674	24836777	KIAA1217	NM_001098500	+	291	chr10	23983675	24836772	NM_001098500	3.77467
chr1	99729847	99775138	PLPPR4	NM_014839	+	547	chr1	99729509	99775146	NM_014839	2.33579
chr9	470290	746106	KANK1	NM_001256876	+	561	chr9	213108	746105	NM_001256876	2.29776
chr7	26438188	26580569	LOC441204	NR_148501	+	263	chr7	26438213	26538594	NR_148501	4.18786
chr5	101569691	101632253	SLCO4C1	NM_180991	-	299	chr5	101569690	101632253	NM_180991	3.72344
chr7	100488336	100493592	ACHE	NM_001302621	-	255	chr7	100487615	100494594	NM_001302621	4.35211
chr2	8811113	8821993	ID2-AS1	NR_110154	-	241	chr2	8806766	8824583	NR_110154	4.73123
chr11	1295597	1330892	TOLLIP	NM_001318512	-	469	chr11	1295601	1330884	NM_001318512	2.59751
chr8	95907995	96070944	NDUFAF6	NM_001354515	+	559	chr8	95825485	96128683	NM_001354515	2.30047
chr1	44462154	44497164	SLC6A9	NM_001024845	-	525	chr1	44457031	44497188	NM_001024845	2.39284
chr3	118892424	118924000	UPK1B	NM_006952	+	438	chr3	118864997	118924000	NM_006952	2.7004
chr10	61005888	61122352	FAM13C	NM_001001971	-	421	chr10	60936350	61122939	NM_001001971	2.74405
chr14	50250238	50319921	NEMF	NM_004713	-	659	chr14	50320336	50320632	NM_004713	2.07061
chr6	2245986	2413825	GMDS-DT	NR_046229	+	494	chr6	2245975	2413825	NR_046229	2.51811
chr11	22688424	22834547	GAS2	NR_147085	+	309	chr11	22644079	22966939	NR_147085	3.61452
chr19	2977535	2995182	TLE6	NM_001143986	+	251	chr19	2977444	2995177	NM_001143986	4.4031
chr6	55299170	55444012	HMGCLL1	NM_001287746	-	627	chr6	55299167	55444012	NM_001287746	2.14465
chr7	142985307	143004789	CASP2	NM_032982	+	472	chr7	142985308	143004789	NM_032982	2.59004
chr6	26440699	26453643	BTN3A3	NM_006994	+	641	chr6	26440700	26453643	NM_006994	2.11089
chr16	2762418	2770552	PRSS27	NM_031948	-	688	chr16	2762419	2771286	NM_031948	2.02894
chr16	21269838	21314457	CRYM	NM_001888	-	496	chr16	21244986	21329912	NM_001888	2.51736
chr22	18900286	18923964	PRODH	NM_001195226	-	335	chr22	18893541	18924066	NM_001195226	3.34411
chr2	182850550	182982483	PPP1R1C	NM_001080545	+	462	chr2	182818968	182996125	NM_001080545	2.61646
chr1	151745954	151763010	TDRKH	NM_001083963	-	287	chr1	151728017	151766878	NM_001083963	3.88
chr1	154377668	154441926	IL6R	NM_000565	+	328	chr1	154374804	154441926	NM_000565	3.44859
chr7	93053799	93204042	CALCR	NM_001164737	-	44	chr7	93053799	93204042	NM_001164737	29.452
chr6	32812985	32821748	TAP1	NM_000593	-	557	chr6	32808494	32827362	NM_000593	2.30168
chr1	166882440	166944561	ILDR2	NM_199351	-	420	chr1	166882373	166944719	NM_199351	2.74618
chr3	113557680	113666021	GRAMD1C	NM_017577	+	695	chr3	113547029	113666021	NM_017577	2.02232
chr2	228678557	228682280	CCL20	NM_004591	+	163	chr2	228678558	228682272	NM_004591	10.0478
chr12	124155659	124192950	TCTN2	NM_024809	+	690	chr12	124155660	124192948	NM_024809	2.02791
chr7	92728825	92747336	SAMD9	NM_001193307	-	372	chr7	92728829	92747336	NM_001193307	3.08401
chr10	102505467	102589698	PAX2	NM_000278	+	387	chr10	102495360	102589698	NM_000278	2.94243
chr15	32828959	32872810	LINC02256	NR_102756	+	369	chr15	32812049	32879814	NR_102756	3.09592
chr12	49458458	49463808	RHEBL1	NM_144593	-	391	chr12	49458468	49463808	NM_144593	2.93141
chrX	103230501	103232935	H2BFXP	NR_003238	+	173	chrX	103314984	103318339	NR_003238	7.89992
chrX	103315068	103317502	H2BFXP	NR_003238	-	173	chrX	103314984	103318339	NR_003238	7.89992
chr17	27055831	27069784	NEK8	NM_178170	+	543	chr17	27041299	27070473	NM_178170	2.33957
chr8	99202053	99306621	NIPAL2	NM_001321636	-	478	chr8	99202061	99306621	NM_001321636	2.58007
chr3	191857181	192445388	FGF12	NM_004113	-	602	chr3	191859684	192485553	NM_004113	2.18835
chr9	71944240	72007390	FAM189A2	NM_004816	+	367	chr9	71939488	72007371	NM_004816	3.10267
chr2	192813771	193059659	TMEFF2	NM_016192	-	376	chr2	192699028	193060435	NM_016192	3.04901
chr22	32783561	32808274	RTCB	NM_014306	-	40	chr22	32782655	32782855	NM_014306	33.4308
chr19	13051297	13051354	MIR6515	NR_106770	+	41	chr19	13049392	13055303	NR_106770	33.1593
chr1	183217371	183387634	NMNAT2	NM_015039	-	565	chr1	183217372	183387737	NM_015039	2.29327
chr11	66025173	66035332	KLC2	NM_001134774	+	341	chr11	66024765	66035600	NM_001134774	3.29779
chr6	69342554	69344216	LOC101928307	NR_125872	-	519	chr6	69339854	69344919	NR_125872	2.41833
chr6	32485153	32498006	HLA-DRB5	NM_002125	-	262	chr6	32485120	32498064	NM_002125	4.19409
chr6	75794041	75915623	COL12A1	NM_004370	-	166	chr6	75794042	75915767	NM_004370	8.85124
chr13	78469615	78549858	EDNRB	NM_000115	-	313	chr13	78469616	78493903	NM_000115	3.56948
chr9	102861466	103064457	INVS	NR_134606	+	337	chr9	102668915	103063282	NR_134606	3.3258
chr19	58595208	58609730	ZSCAN18	NM_023926	-	594	chr19	58570607	58629794	NM_023926	2.21646
chr4	113460488	113558151	ZGRF1	NM_001350397	-	222	chr4	113434672	113578748	NM_001350397	5.33587
chr20	34203805	34208971	SPAG4	NM_003116	+	631	chr20	34203814	34208971	NM_003116	2.12794
chr3	196728611	196756687	MELTF	NM_005929	-	628	chr3	196715492	196756758	NM_005929	2.1443
chr6	154475617	154651215	IPCEF1	NM_001130699	-	204	chr6	154331631	154677926	NM_001130699	6.13481
chr6	33589155	33664348	ITPR3	NM_002224	+	42	chr6	33588522	33679504	NM_002224	30.8328
chr8	95139393	95220815	CDH17	NM_004063	-	59	chr8	95139399	95229531	NM_004063	24.0131
chr16	31724549	31772886	ZNF720	NM_001130913	+	613	chr16	31711878	31806190	NM_001130913	2.16775
chr7	44256748	44365230	CAMK2B	NM_001220	-	676	chr7	44256749	44374176	NM_001220	2.04289
chr3	48445260	48471460	PLXNB1	NM_001130082	-	479	chr3	48445261	48471594	NM_001130082	2.57716
chr8	110975873	110988076	KCNV1	NM_014379	-	218	chr8	110975874	110988076	NM_014379	5.48014
chr6	168707583	168720434	DACT2	NR_104425	-	43	chr6	168693512	168720434	NR_104425	30.0614
chr6	149916010	149969940	KATNA1	NM_007044	-	704	chr6	149913834	149970108	NM_007044	2.01438
chr9	43684884	43922473	CNTNAP3B	NM_001201380	+	705	chr9	43684768	43924049	NM_001201380	2.01355
chr19	58920040	58929692	ZNF584	NM_173548	+	374	chr19	58929927	58930677	NM_173548	3.07397
chr12	2966846	2986321	FOXM1	NM_202003	-	354	chr12	2904119	3050306	NM_202003	3.23281
chr12	121416370	121440314	HNF1A	NM_000545	+	45	chr12	121406416	121454305	NM_000545	29.44
chr2	152341852	152591001	NEB	NM_001164508	-	276	chr2	152266397	152591001	NM_001164508	4.01917
chr16	2587964	2653191	PDPK1	NM_001261816	+	531	chr16	2587965	2653189	NM_001261816	2.36845
chr1	91177578	91182794	BARHL2	NM_020063	-	608	chr1	91177096	91183193	NM_020063	2.17912
chr3	167967309	168548374	EGFEM1P	NR_021485	+	396	chr3	167967310	168548387	NR_021485	2.91483
chr18	55888753	56068772	NEDD4L	NM_001144966	+	551	chr18	55711599	56068772	NM_001144966	2.32122
chr1	155178489	155183630	MTX1	NM_198883	+	488	chr1	155165379	155197214	NM_198883	2.5344
chr19	7933604	7939326	PRR36	NM_001190467	-	410	chr19	7933605	7939326	NM_001190467	2.85297
chr9	130911708	130915734	LCN2	NM_005564	+	46	chr9	130911350	130915734	NM_005564	28.6308
chr7	18548895	18708466	HDAC9	NM_001204148	+	655	chr7	18126572	19036993	NM_001204148	2.07505
chr17	43331759	43339479	SPATA32	NM_152343	-	612	chr17	43268298	43394414	NM_152343	2.16968
chr4	71521257	71532348	JCHAIN	NM_144646	-	47	chr4	71494461	71552533	NM_144646	28.4925
chr21	32119111	32119551	KRTAP21-2	NM_181617	-	301	chr21	32119112	32119551	NM_181617	3.69353
chr11	102188180	102210135	BIRC3	NM_182962	+	235	chr11	102188215	102210134	NM_182962	4.81773
chr1	205538111	205572046	MFSD4A	NM_181644	+	513	chr1	205538013	205572046	NM_181644	2.44723
chr11	6280903	6293357	CCKBR	NM_001318029	+	437	chr11	6280966	6293357	NM_001318029	2.70052
chrX	114238537	114252207	IL13RA2	NM_000640	-	134	chrX	114238538	114254540	NM_000640	12.3433
chr12	32654976	32798984	FGD4	NM_001330373	+	379	chr12	32552463	32798984	NM_001330373	3.00441
chrX	120181461	120183796	GLUD2	NM_012084	+	675	chrX	120181410	120184840	NM_012084	2.04314
chr11	102660640	102668966	MMP1	NM_001145938	-	48	chr11	102617463	102714534	NM_001145938	27.7542
chr11	57319127	57335180	UBE2L6	NM_004223	-	320	chr11	57319129	57335757	NM_004223	3.53064
chr4	72904848	73013918	NPFFR2	NM_001144756	+	191	chr4	72897521	73013784	NM_001144756	6.62614
chr17	79008946	79084312	BAIAP2	NM_017450	+	620	chr17	79008948	79156964	NM_017450	2.16143
chr5	149781199	149792499	CD74	NM_004355	-	147	chr5	149781200	149792492	NM_004355	11.4799
chr16	79755208	79804429	MAFTRR	NR_104663	-	278	chr16	79710005	79861047	NR_104663	3.99269
chr16	14529556	14724128	PARN	NM_002582	-	49	chr16	14529558	14726585	NM_002582	26.7123
chr6	78362770	78636759	MEI4	NM_001322247	+	394	chr6	78359929	78636691	NM_001322247	2.92653
chr19	35606731	35612569	FXYD3	NM_001136009	+	51	chr19	35606732	35615228	NM_001136009	26.5378
chr22	30972611	31003000	PES1	NM_001282327	-	244	chr22	30972615	31023265	NM_001282327	4.54074
chr13	110406183	110438914	IRS2	NM_003749	-	397	chr13	110406184	110438915	NM_003749	2.91238
chr7	50526133	50628768	DDC	NM_001242889	-	82	chr7	50526134	50633154	NM_001242889	17.6432
chr13	51935700	52027275	INTS6	NM_001039937	-	564	chr13	51909909	52126500	NM_001039937	2.29345
chr9	27937618	28719303	LINGO2	NM_152570	-	326	chr9	27948076	29213868	NM_152570	3.46087
chr14	94770584	94789688	SERPINA6	NM_001756	-	159	chr14	94770585	94789731	NM_001756	10.8511
chr3	156977531	157221136	VEPH1	NM_001167912	-	152	chr3	156893012	157251408	NM_001167912	11.3628
chr18	44497556	44625320	KATNAL2	NM_001353907	+	380	chr18	44388347	44627658	NM_001353907	2.99015
chr9	34652181	34661898	IL11RA	NM_001142784	+	440	chr9	34638130	34681295	NM_001142784	2.69854
chr2	166604312	166650803	GALNT3	NM_004482	-	477	chr2	166604101	166651268	NM_004482	2.58435
chr12	113376237	113411055	OAS3	NM_006187	+	52	chr12	113344582	113455556	NM_006187	25.507
chr19	39897486	39900052	ZFP36	NM_003407	+	489	chr19	39897453	39900052	NM_003407	2.53319
chr3	6902801	7783218	GRM7	NM_000844	+	53	chr3	6532166	7783215	NM_000844	25.4934
chr10	93542595	93558048	TNKS2-AS1	NR_108071	-	625	chr10	93542596	93558048	NR_108071	2.14737
chr2	217277136	217347774	SMARCAL1	NM_014140	+	343	chr2	217250011	217443903	NM_014140	3.29441
chr9	72042448	72287275	APBA1	NM_001163	-	423	chr9	72042446	72287222	NM_001163	2.73596
chr17	40253421	40264751	DHX58	NM_024119	-	661	chr17	40253422	40264751	NM_024119	2.0632
chr12	85408093	85430055	TSPAN19	NM_001100917	-	538	chr12	85408094	85430055	NM_001100917	2.35246
chr12	40618812	40763086	LRRK2	NM_198578	+	359	chr12	40579811	40763087	NM_198578	3.16581
chr2	143635194	143747106	KYNU	NM_001032998	+	170	chr2	143635067	143799890	NM_001032998	8.47961
chr20	53092010	53267710	DOK5	NM_018431	+	338	chr20	53092136	53267710	NM_018431	3.32509
chr14	46533361	46971104	LINC00871	NR_102702	+	245	chr14	46410146	46971026	NR_102702	4.53729
chr16	68877508	69119085	TANGO6	NM_024562	+	56	chr16	68877444	69119083	NM_024562	24.6148
chr12	113376237	113411055	OAS3	NM_006187	+	57	chr12	113344582	113455556	NM_006187	24.5545
chr4	39408472	39453153	KLB	NM_175737	+	133	chr4	39408473	39453156	NM_175737	12.3947
chr11	99426875	100229616	CNTN5	NM_175566	+	297	chr11	98891683	100229616	NM_175566	3.7451
chr2	155555092	155714864	KCNJ3	NM_002239	+	171	chr2	155554811	155714863	NM_002239	8.42434
chrX	150345055	150349937	GPR50	NM_004224	+	643	chrX	150343664	150351327	NM_004224	2.10352
chr3	196673213	196695742	PIGZ	NM_025163	-	640	chr3	196673214	196696104	NM_025163	2.1111
chr11	85405264	85522202	SYTL2	NM_001289608	-	411	chr11	85405267	85522184	NM_001289608	2.84969
chr10	5090957	5149878	AKR1C3	NM_001253908	+	417	chr10	5077546	5149878	NM_001253908	2.76954
chr14	66974124	67648525	GPHN	NM_001024218	+	58	chr14	66679528	67648520	NM_001024218	24.1971
chr11	24518515	25104186	LUZP2	NM_001252010	+	351	chr11	24518516	25104150	NM_001252010	3.25929
chr19	49316273	49339934	HSD17B14	NM_016246	-	362	chr19	49316274	49339935	NM_016246	3.12838
chr9	82589937	82649470	LINC01507	NR_121212	+	60	chr9	82645494	82649470	NR_121212	23.8589
chr21	36118121	36157168	LINC01426	NR_038885	+	671	chr21	36118054	36157183	NR_038885	2.05092
chr4	70345882	70391732	UGT2B4	NM_001297616	-	539	chr4	70345883	70391732	NM_001297616	2.34858
chr19	18208602	18262499	MAST3	NM_015016	+	383	chr19	18169805	18262729	NM_015016	2.96198
chr3	48198667	48229801	CDC25A	NM_001789	-	62	chr3	48198636	48230057	NM_001789	23.6842
chr12	100867550	100957645	NR1H4	NM_001206978	+	63	chr12	100867486	100958191	NM_001206978	23.6642
chr3	39851150	40301811	MYRIP	NM_001284425	+	160	chr3	39850405	40351002	NM_001284425	10.5936
chr6	32407618	32412826	HLA-DRA	NM_019111	+	361	chr6	32407619	32412823	NM_019111	3.13954
chr10	26223001	26501465	MYO3A	NM_017433	+	644	chr10	26223057	26501456	NM_017433	2.10307
chrX	110346386	110470589	PAK3	NR_136748	+	186	chrX	110467947	110470550	NR_136748	6.88745
chr8	12272029	12275541	FAM90A25P	NR_073395	-	709	chr8	12270336	12271882	NR_073395	2.00524
chr17	78109012	78120982	EIF4A3	NM_014740	-	651	chr17	78121180	78122340	NM_014740	2.08526
chr12	121866899	122018364	KDM2B	NM_001005366	-	260	chr12	121837844	122031409	NM_001005366	4.24815
chr10	5029967	5060225	AKR1C2	NM_001354	-	375	chr10	5029967	5060223	NM_001354	3.06553
chrX	146993468	147032647	FMR1	NM_001185082	+	506	chrX	146993469	147032645	NM_001185082	2.46444
chr6	41704448	41715139	PGC	NM_002630	-	65	chr6	41704449	41721847	NM_002630	22.9037
chr14	55595934	55612148	LGALS3	NM_001357678	+	266	chr14	55590828	55612126	NM_001357678	4.14173
chr3	50306592	50314602	SEMA3B	NM_001290061	+	305	chr3	50297735	50314977	NM_001290061	3.66588
chr16	61685914	62070739	CDH8	NM_001796	-	221	chr16	61681146	62070939	NM_001796	5.40648
chr9	93063177	93195771	LINC01508	NR_109795	-	522	chr9	93063184	93195787	NR_109795	2.40438
chr2	98286205	98319529	C2orf92	NR_038386	+	624	chr2	98280680	98319527	NR_038386	2.14752
chr13	96743092	97491816	HS6ST3	NM_153456	+	480	chr13	97488287	97491809	NM_153456	2.56969
chr3	190023489	190040235	CLDN1	NM_021101	-	211	chr3	190023490	190040264	NM_021101	5.79334
chr1	1570602	1655859	CDK11B	NM_033490	-	619	chr1	1634169	1677431	NM_033490	2.16226
chr15	44038589	44064804	PDIA3	NM_005313	+	605	chr15	44019116	44095241	NM_005313	2.18271
chr3	142720371	142779567	U2SURP	NM_001080415	+	672	chr3	142668006	142779567	NM_001080415	2.04991
chr2	207630111	207660911	FASTKD2	NM_014929	+	555	chr2	207602487	207657233	NM_014929	2.30874
chr18	65183782	65566856	LOC643542	NR_033921	+	487	chr18	65173819	65566856	NR_033921	2.53848
chr8	110975873	110988076	KCNV1	NM_014379	-	331	chr8	110975874	110988076	NM_014379	3.41063
chr1	38181645	38230824	EPHA10	NM_001099439	-	663	chr1	38179552	38230805	NM_001099439	2.06052
chr2	33661415	33789798	RASGRP3	NM_001349975	+	528	chr2	33661391	33789817	NM_001349975	2.37684
chr12	62102028	62586620	FAM19A2	NM_178539	-	242	chr12	62102040	62811211	NM_178539	4.67337
chrX	1515917	1518291	LINC00106	NR_130733	+	66	chrX	1515320	1518295	NR_130733	22.1698
chrY	1465917	1468291	LINC00106	NR_130733	+	66	chrX	1515320	1518295	NR_130733	22.1698
chr10	73818791	73848531	SPOCK2	NM_001244950	-	601	chr10	73818793	73854989	NM_001244950	2.18937
chr6	90636246	91006627	BACH2	NM_021813	-	216	chr6	90636248	91006681	NM_021813	5.58839
chr17	39679868	39684641	KRT19	NM_002276	-	67	chr17	39679869	39684560	NM_002276	21.9377
chr15	39873279	39891121	THBS1	NM_003246	+	364	chr15	39873280	39891667	NM_003246	3.12033
chr9	117098406	117156685	AKNA	NM_001317952	-	319	chr9	117096436	117156685	NM_001317952	3.53263
chr6	116262692	116381921	FRK	NM_002031	-	247	chr6	116262693	116381921	NM_002031	4.50031
chr15	64979772	64995480	OAZ2	NM_002537	-	68	chr15	64979772	65011801	NM_002537	21.3695
chr10	81967465	81979413	LINC00857	NR_038464	+	485	chr10	81967006	81979413	NR_038464	2.54862
chr1	153579358	153581831	S100A16	NM_001317008	-	156	chr1	153579362	153585621	NM_001317008	11.0597
chr8	72755357	72968547	MSC-AS1	NR_033652	+	468	chr8	72740402	73030628	NR_033652	2.59755
chr2	74729719	74732192	LBX2-AS1	NR_024606	+	679	chr2	74724644	74735707	NR_024606	2.0395
chr5	132387661	132440709	HSPA4	NM_002154	+	670	chr5	132386808	132387574	NM_002154	2.05133
chr3	133651539	133748920	SLCO2A1	NM_005630	-	274	chr3	133651540	133771028	NM_005630	4.04036
chr5	40841409	40855456	CARD6	NM_032587	+	268	chr5	40841286	40860275	NM_032587	4.10618
chr1	146032541	146082633	NBPF11	NR_046188	-	665	chr1	147574428	147624601	NR_046188	2.05866
chr1	147574322	147624469	NBPF11	NR_046188	-	665	chr1	147574428	147624601	NR_046188	2.05866
chr19	7933604	7939326	PRR36	NM_001190467	-	582	chr19	7933605	7939326	NM_001190467	2.2478
chr3	119316694	119348658	PLA1A	NR_120610	+	71	chr3	119316689	119348658	NR_120610	20.6561
chr19	23921996	23941693	ZNF681	NM_138286	-	456	chr19	23921997	23941693	NM_138286	2.64768
chr19	19903519	19932560	ZNF506	NM_001145404	-	346	chr19	19868168	19945736	NM_001145404	3.27532
chrX	103173478	103220563	TMSB15B	NM_001350211	+	72	chrX	103172005	103229570	NM_001350211	20.3775
chr3	182840002	182880667	LAMP3	NM_014398	-	590	chr3	182840001	182881627	NM_014398	2.22578
chr1	176837953	177134040	ASTN1	NM_207108	-	572	chr1	176826438	177134109	NM_207108	2.27533
chr2	231280870	231410317	SP100	NM_001080391	+	208	chr2	231280657	231444721	NM_001080391	5.93763
chr12	54955227	54973023	PDE1B	NM_001315535	+	633	chr12	54943134	54982443	NM_001315535	2.12429
chr1	16793930	16819196	CROCCP3	NR_023386	-	558	chr1	16787443	16825752	NR_023386	2.30162
chr3	37284681	37408370	GOLGA4	NM_002078	+	615	chr3	37283280	37408242	NM_002078	2.16674
chr12	10583205	10588592	KLRC2	NM_002260	-	168	chr12	10564911	10607284	NM_002260	8.66152
chr10	45869613	45941567	ALOX5	NM_000698	+	430	chr10	45869661	45948569	NM_000698	2.72298
chr2	97163379	97173846	NEURL3	NR_104346	-	122	chr2	97163383	97173846	NR_104346	13.6047
chr12	28115253	28122894	PTHLH	NM_198964	-	436	chr12	28111017	28125638	NM_198964	2.70688
chr8	59717976	60031767	TOX	NM_014729	-	444	chr8	59717977	60033905	NM_014729	2.68478
chr1	95628774	95699538	LOC101928118	NR_125948	-	289	chr1	95582894	95729610	NR_125948	3.79568
chr2	190540710	190611376	ANKAR	NM_144708	+	639	chr2	190539016	190630282	NM_144708	2.11625
chr7	99245811	99277649	CYP3A5	NM_000777	-	308	chr7	99245817	99277621	NM_000777	3.62173
chr5	136310986	136835018	SPOCK1	NM_004598	-	587	chr5	136310987	136934068	NM_004598	2.23544
chr8	119935795	119964383	TNFRSF11B	NM_002546	-	196	chr8	119935796	119964439	NM_002546	6.44637
chr6	26924771	26991753	LINC00240	NR_026775	+	593	chr6	26988232	26991703	NR_026775	2.21801
chr9	116853917	116861337	KIF12	NM_138424	-	273	chr9	116848406	116861507	NM_138424	4.05962
chr15	32885656	32899511	GOLGA8N	NM_001282494	+	187	chr15	32885657	32896179	NM_001282494	6.88123
chr9	102648599	102668883	STX17-AS1	NR_038853	-	195	chr9	102648608	102668883	NR_038853	6.4538
chr2	152126981	152146430	NMI	NM_004688	-	350	chr2	152126979	152146571	NM_004688	3.26469
chr15	90207599	90222648	PLIN1	NM_001145311	-	507	chr15	90207596	90234014	NM_001145311	2.4625
chr6	31644460	31648150	LY6G5C	NM_025262	-	701	chr6	31644461	31651817	NM_025262	2.0161
chr8	42273979	42397356	SLC20A2	NM_006749	-	425	chr8	42273993	42408151	NM_006749	2.73303
chr18	23713815	23773319	PSMA8	NM_001025096	+	307	chr18	23713816	23773319	NM_001025096	3.62329
chr6	54173202	54254950	TINAG	NM_014464	+	76	chr6	54172657	54254950	NM_014464	19.056
chr1	77748286	78025654	AK5	NM_012093	+	447	chr1	77747736	78025651	NM_012093	2.6803
chr8	12803182	12887284	TRMT9B	NM_020844	+	607	chr8	12803151	12889012	NM_020844	2.1794
chrX	86772714	86924596	KLHL4	NM_057162	+	460	chrX	86772745	86925050	NM_057162	2.62887
chr9	3824127	4300035	GLIS3	NM_001042413	-	395	chr9	3823912	4348392	NM_001042413	2.92468
chr3	156977531	157221136	VEPH1	NM_001167912	-	448	chr3	156893012	157251408	NM_001167912	2.67887
chr2	38177586	38294285	RMDN2	NM_144713	+	256	chr2	38150330	38408997	NM_144713	4.35111
chr11	26688565	26743574	SLC5A12	NM_178498	-	213	chr11	26688566	26744974	NM_178498	5.66916
chr7	136912091	137028736	PTN	NM_002825	-	553	chr7	136912088	137028611	NM_002825	2.31183
chr2	50145642	51259674	NRXN1	NM_001135659	-	409	chr2	50145643	51259674	NM_001135659	2.85588
chr11	83166055	85339381	DLG2	NM_001351274	-	542	chr11	83166055	85338966	NM_001351274	2.34094
chr4	76932332	77033955	ART3	NM_001130017	+	197	chr4	76932337	77033955	NM_001130017	6.41848
chr12	104609556	104744085	TXNRD1	NM_001093771	+	702	chr12	104609557	104744155	NM_001093771	2.0159
chr2	171673199	171717659	GAD1	NM_000817	+	290	chr2	171669723	171717661	NM_000817	3.79162
chr3	171757417	172118492	FNDC3B	NM_022763	+	77	chr3	171757292	172119455	NM_022763	18.0838
chr1	175036993	175117202	TNN	NM_022093	+	90	chr1	175036994	175117202	NM_022093	16.3576
chr3	169557028	169587723	LRRC31	NM_024727	-	78	chr3	169556967	169587718	NM_024727	17.9375
chr5	147204142	147218794	SPINK1	NM_003122	-	79	chr5	147204131	147211349	NM_003122	17.9314
chr2	38790327	38830178	HNRNPLL	NM_138394	-	80	chr2	38789120	38830728	NM_138394	17.9141
chr19	9401815	9420390	ZNF699	NM_198535	-	363	chr19	9402191	9420514	NM_198535	3.12328
chr2	227867426	228029275	COL4A4	NM_000092	-	347	chr2	227867427	228028903	NM_000092	3.27448
chr6	159071045	159185908	SYTL3	NM_001009991	+	229	chr6	159071046	159185908	NM_001009991	5.00363
chr2	33050499	33154206	LINC00486	NR_027098	+	325	chr2	33050510	33151760	NR_027098	3.46657
chr16	18582569	18609607	ABCC6P1	NR_003569	+	521	chr16	18581770	18609650	NR_003569	2.40643
chr6	27777841	27778314	HIST1H3H	NM_003536	+	629	chr6	27777167	27778920	NM_003536	2.13517
chr5	88185429	88763398	MEF2C-AS1	NR_136221	+	84	chr5	87803363	88762215	NR_136221	17.5522
chr19	36545782	36596012	WDR62	NM_001083961	+	378	chr19	36505410	36596008	NM_001083961	3.00842
chr4	69794176	69817509	UGT2A3	NM_024743	-	85	chr4	69794181	69817509	NM_024743	17.5355
chr1	31732414	31769644	SNRNP40	NM_004814	-	646	chr1	31732417	31769671	NM_004814	2.10149
chr7	2559478	2568063	LFNG	NM_001040167	+	658	chr7	2552163	2568811	NM_001040167	2.07154
chr22	39378403	39388784	APOBEC3B	NM_001270411	+	692	chr22	39378352	39394214	NM_001270411	2.02562
chrX	15299830	15332681	ASB11	NM_001012428	-	192	chrX	15298053	15333778	NM_001012428	6.61684
chrX	103136650	103174131	TMSB15B-AS1	NR_146557	-	295	chrX	103165225	103166272	NR_146557	3.76063
chr4	166794409	167025609	TLL1	NM_012464	+	352	chr4	166794410	167025047	NM_012464	3.25696
chr13	96743092	97491816	HS6ST3	NM_153456	+	499	chr13	96743093	97485671	NM_153456	2.50013
chr12	53491435	53496128	IGFBP6	NM_002178	+	393	chr12	53491220	53496129	NM_002178	2.92888
chr7	143956088	143983096	ARHGEF34P	NR_033942	-	431	chr7	143883176	144077725	NR_033942	2.72169
chr4	70065907	70080449	UGT2B11	NM_001073	-	87	chr4	70047378	70082484	NM_001073	17.1372
chr7	26332664	26413950	SNX10	NM_001318199	+	552	chr7	26331464	26416321	NM_001318199	2.31467
chr8	64769499	65281115	LOC102724623	NR_125826	-	400	chr8	64599737	65281115	NR_125826	2.89801
chr6	144471653	144513076	STX11	NM_003764	+	284	chr6	144471663	144509507	NM_003764	3.90786
chr7	7398243	7575460	COL28A1	NM_001037763	-	127	chr7	7395834	7575484	NM_001037763	13.0166
chr3	129816624	129830276	FAM86HP	NR_024252	-	353	chr3	129800674	129839422	NR_024252	3.24961
chr5	31193761	31319469	CDH6	NM_001362435	+	102	chr5	31094084	31329253	NM_001362435	15.4489
chr7	156264792	156433229	LINC01006	NR_026865	-	439	chr7	156264890	156469824	NR_026865	2.69866
chr11	537521	554916	LRRC56	NM_198075	+	622	chr11	537527	564021	NM_198075	2.15328
chr3	189674516	189840226	P3H2	NM_001134418	-	630	chr3	189674517	189862635	NM_001134418	2.13445
chr12	53585101	53601091	ITGB7	NM_000889	-	484	chr12	53585102	53601091	NM_000889	2.54923
chr13	26042911	26599989	ATP8A2	NM_001313741	+	249	chr13	25946209	26599989	NM_001313741	4.41274
chr2	234601511	234681951	UGT1A6	NM_001072	+	88	chr2	234526291	234681956	NM_001072	16.5884
chr15	50578076	50647605	GABPB1	NM_016655	-	215	chr15	50569389	50663514	NM_016655	5.661
chr4	86933448	87281375	MAPK10	NM_138982	-	405	chr4	86936276	87515284	NM_138982	2.88201
chr6	70576447	70922157	COL19A1	NM_001858	+	684	chr6	70576345	70919679	NM_001858	2.03464
chr4	122052563	122137782	TNIP3	NM_001128843	-	302	chr4	122052563	122148621	NM_001128843	3.69165
chr19	9863065	9896859	ZNF846	NM_001353800	-	636	chr19	9862228	9903856	NM_001353800	2.12375
chr11	111783459	111797595	HSPB2-C11orf52	NR_037651	+	642	chr11	111779289	111797596	NR_037651	2.11078
chr6	52656177	52668765	GSTA1	NM_145740	-	91	chr6	52656462	52668708	NM_145740	16.3418
chr18	649619	658340	TYMSOS	NM_001012716	-	92	chr18	596988	712676	NM_001012716	16.3311
chr7	16899029	16921613	AGR3	NM_176813	-	93	chr7	16899029	16921611	NM_176813	16.2774
chr1	7975930	8003225	TNFRSF9	NM_001561	-	327	chr1	7978065	8000926	NM_001561	3.459
chr15	59930260	59949737	GTF2A2	NM_004492	-	95	chr15	59887074	59981733	NM_004492	16.1267
chr19	43011457	43032661	CEACAM1	NM_001024912	-	96	chr19	42901280	43156507	NM_001024912	16.0918
chr3	50378536	50383177	ZMYND10	NM_001308379	-	548	chr3	50378537	50384283	NM_001308379	2.32945
chr20	1305986	1359379	SDCBP2-AS1	NR_040047	+	99	chr20	1290619	1373806	NR_040047	15.9592
chr12	60083117	60183635	SLC16A7	NM_004731	+	100	chr12	59989761	60179785	NM_004731	15.8729
chrX	137713733	138287185	FGF13	NM_001139500	-	412	chrX	137713735	138304939	NM_001139500	2.84285
chr11	105921824	105948465	KBTBD3	NM_001330359	-	348	chr11	105921825	105972702	NM_001330359	3.26849
chr5	70647681	70742163	LINC02197	NR_134268	-	323	chr5	70647682	70742396	NR_134268	3.52417
chr12	673461	772907	NINJ2	NM_016533	-	520	chr12	673462	772945	NM_016533	2.41697
chr1	149576280	149674442	LINC01145	NR_111957	+	101	chr1	149575345	149651107	NR_111957	15.6856
chr14	57936017	57960581	CCDC198	NM_018168	-	128	chr14	57936019	57960585	NM_018168	12.7883
chr3	137906089	138017228	ARMC8	NM_015396	+	205	chr3	137906109	138048728	NM_015396	6.10317
chr21	43919741	44001550	SLC37A1	NM_018964	+	265	chr21	43892596	44001550	NM_018964	4.16143
chr3	125546079	125604920	LOC101927056	NR_125396	-	666	chr3	125546081	125629115	NR_125396	2.05712
chr7	102715327	102740210	ARMC10	NM_001161013	+	413	chr7	102715328	102740205	NM_001161013	2.80607
chr1	71868624	72748277	NEGR1	NM_173808	-	597	chr1	71547007	72748417	NM_173808	2.19955
chr1	146644772	146767447	CHD1L	NM_001348451	+	696	chr1	146646930	146767443	NM_001348451	2.0222
chr17	45908992	45915079	LRRC46	NM_033413	+	454	chr17	45908993	45918699	NM_033413	2.64902
chr3	63638343	63650891	SNTN	NM_001348756	+	103	chr3	63638344	63664696	NM_001348756	15.4098
chr4	74301935	74321502	AFP	NM_001134	+	104	chr4	74296855	74321891	NM_001134	15.3806
chr7	64126460	64148208	ZNF107	NR_104148	+	105	chr7	64126456	64171867	NR_104148	15.3785
chr2	228029280	228179508	COL4A3	NM_000091	+	248	chr2	228029281	228222550	NM_000091	4.42751
chr8	29190578	29208267	DUSP4	NM_001394	-	616	chr8	29190581	29208185	NM_001394	2.16497
chr7	128379345	128413477	CALU	NM_001130674	+	106	chr7	128379346	128411861	NM_001130674	15.3396
chr17	4534213	4544968	ALOX15	NM_001140	-	227	chr17	4534197	4545589	NM_001140	5.07151
chr17	19641297	19648772	ALDH3A1	NM_001135168	-	315	chr17	19640995	19652256	NM_001135168	3.55979
chr19	16660647	16683193	SLC35E1	NM_024881	-	370	chr19	16589868	16771253	NM_024881	3.09139
chrX	38660500	38663136	MID1IP1-AS1	NR_046706	-	648	chrX	38660685	38665790	NR_046706	2.09149
chrX	16668280	16672791	S100G	NM_004057	+	108	chrX	16606126	16731059	NM_004057	15.0791
chr17	46952221	46986345	LOC105371814	NR_135674	-	603	chr17	46952222	47006418	NR_135674	2.18744
chr1	153533584	153538306	S100A2	NM_005978	-	686	chr1	153533584	153540366	NM_005978	2.03271
chr17	8128138	8151413	CTC1	NR_046431	-	517	chr17	8128139	8128798	NR_046431	2.43899
chr7	104535074	104567092	LHFPL3-AS2	NR_027374	-	110	chr7	104552364	104552644	NR_027374	14.7398
chr10	120967196	121215131	GRK5	NM_005308	+	111	chr10	120966433	121215131	NM_005308	14.6712
chr19	54663832	54676944	TMC4	NM_144686	-	563	chr19	54663846	54676944	NM_144686	2.29699
chr9	68408674	68414763	LINC00537	NR_146626	+	512	chr9	68413482	68414196	NR_146626	2.44744
chr17	34058678	34070540	RASL10B	NM_033315	+	694	chr17	34058668	34070540	NM_033315	2.02281
chr11	118127627	118135251	MPZL2	NM_144765	-	498	chr11	118124070	118135251	NM_144765	2.50833
chr4	69916981	69978705	UGT2B7	NM_001349568	+	112	chr4	69917081	69978705	NM_001349568	14.4879
chr16	56225250	56391356	GNAO1	NM_020988	+	645	chr16	56225302	56391356	NM_020988	2.10196
chr1	242251688	242687998	PLD5	NM_152666	-	638	chr1	242251519	242688043	NM_152666	2.12233
chr12	69742133	69748013	LYZ	NM_000239	+	169	chr12	69742121	69748014	NM_000239	8.50862
chr9	131314836	131395944	SPTAN1	NM_001130438	+	174	chr9	131266979	131419066	NM_001130438	7.79501
chr1	75667817	76076801	SLC44A5	NM_001320285	-	562	chr1	75667816	76081880	NM_001320285	2.29758
chr17	46839592	46894469	TTLL6	NM_001130918	-	240	chr17	46839597	46894576	NM_001130918	4.73681
chr6	101846860	102517958	GRIK2	NM_175768	+	585	chr6	101846664	102517958	NM_175768	2.24075
chr14	67936982	68000567	TMEM229B	NM_001348546	-	418	chr14	67913801	68067004	NM_001348546	2.76637
chr12	113376237	113411055	OAS3	NM_006187	+	281	chr12	113344582	113455556	NM_006187	3.93367
chr17	68071365	68131746	KCNJ16	NM_170741	+	115	chr17	68013465	68131749	NM_170741	14.0976
chr9	85857904	86153348	FRMD3	NM_001244959	-	317	chr9	85857905	86153461	NM_001244959	3.53937
chr5	151151475	151184915	G3BP1	NM_198395	+	524	chr5	151121877	151192346	NM_198395	2.3997
chr3	43407817	43733086	ANO10	NM_001346468	-	556	chr3	43328004	43775863	NM_001346468	2.30531
chr1	160185504	160232318	DCAF8	NR_028104	-	377	chr1	160185505	160256138	NR_028104	3.03537
chr22	37966252	37976024	LGALS2	NM_006498	-	311	chr22	37966255	37978623	NM_006498	3.59462
chr18	60790578	60986613	BCL2	NM_000633	-	117	chr18	60790579	60987361	NM_000633	13.8412
chr16	72816785	73082274	ZFHX3	NM_006885	-	118	chr16	72699069	73093597	NM_006885	13.8278
chr6	107473760	107780779	PDSS2	NM_020381	-	119	chr6	107473761	107780768	NM_020381	13.807
chr6	105585561	105617819	BVES-AS1	NR_037157	+	399	chr6	105544697	105627870	NR_037157	2.90128
chr4	38825328	38858438	TLR6	NM_006068	-	550	chr4	38792298	38858438	NM_006068	2.32602
chr11	565656	568457	MIR210HG	NR_038262	-	677	chr11	565660	568457	NR_038262	2.04168
chr1	144593687	144832249	NBPF8	NM_001037501	+	120	chr1	144593363	144830413	NM_001037501	13.6889
chr9	136271181	136283216	REXO4	NM_020385	-	680	chr9	136243117	136324508	NM_020385	2.03914
chr22	24199186	24228299	SLC2A11	NM_001282864	+	121	chr22	24198890	24241117	NM_001282864	13.6155
chr3	187164833	187167737	LINC02041	NR_146716	+	123	chr3	187166633	187167238	NR_146716	13.53
chr3	166958076	167098085	ZBBX	NM_001199201	-	711	chr3	166952729	167099134	NM_001199201	2.00268
chr1	170430457	170501750	LOC101928650	NR_125958	-	503	chr1	170429594	170522697	NR_125958	2.48951
chr13	43787268	44361116	ENOX1	NM_017993	-	124	chr13	44361727	44361988	NM_017993	13.413
chr1	31838099	31846135	FABP3	NM_001320996	-	455	chr1	31838472	31849697	NM_001320996	2.64807
chr4	100485234	100545154	MTTP	NM_000253	+	202	chr4	100467866	100547070	NM_000253	6.24239
chr9	35860270	35865515	LINC00950	NR_024006	+	632	chr9	35859059	35859980	NR_024006	2.12504
chr4	47487409	47595503	ATP10D	NM_020453	+	125	chr4	47487305	47595503	NM_020453	13.1785
chr12	96588159	96663613	ELK3	NM_005230	+	314	chr12	96588134	96663613	NM_005230	3.56598
chr14	75469611	75476294	EIF2B2	NM_014239	+	681	chr14	75469614	75476292	NM_014239	2.03891
chr15	33603162	34158304	RYR3	NM_001036	+	428	chr15	33603163	34158303	NM_001036	2.7239
chr17	32582295	32584220	CCL2	NM_002982	+	371	chr17	32581900	32584222	NM_002982	3.08502
chr5	43486802	43515273	C5orf34	NM_198566	-	422	chr5	43484061	43525412	NM_198566	2.74164
chr2	10196925	10220538	CYS1	NM_001037160	-	228	chr2	10196907	10221071	NM_001037160	5.02583
chrX	133371242	133380237	CCDC160	NM_001353453	+	510	chrX	133371077	133380521	NM_001353453	2.45086
chr10	99116457	99161127	RRP12	NM_015179	-	126	chr10	99116115	99185831	NM_015179	13.0529
chr17	17408876	17495017	PEMT	NM_148172	-	312	chr17	17408877	17513799	NM_148172	3.5743
chr3	126243130	126262134	CHST13	NM_152889	+	357	chr3	126243126	126277808	NM_152889	3.21358
chr15	48431624	48470558	MYEF2	NM_001301210	-	384	chr15	48413169	48470714	NM_001301210	2.95946
chr1	99469831	99614408	LOC100129620	NR_033940	+	189	chr1	99355806	99614408	NR_033940	6.75782
chr5	153570294	153800543	GALNT10	NM_198321	+	329	chr5	153369688	153825410	NM_198321	3.43203
chr19	51020149	51054299	LRRC4B	NM_001348568	-	407	chr19	51009255	51071302	NM_001348568	2.86261
chrX	101137259	101187039	ZMAT1	NM_001282400	-	253	chrX	101137262	101187004	NM_001282400	4.3747
chr17	42927654	42976993	EFTUD2	NM_004247	-	230	chr17	42923721	42994305	NM_004247	4.9556
chr3	185864989	186080023	DGKG	NM_001080744	-	231	chr3	185764097	186080026	NM_001080744	4.94854
chr1	100111430	100160097	PALMD	NM_017734	+	515	chr1	100111499	100160097	NM_017734	2.44519
chr22	30774802	30783302	RNF215	NM_001017981	-	132	chr22	30727979	30825045	NM_001017981	12.4835
chr17	62079954	62097994	ICAM2	NM_001099788	-	471	chr17	62073431	62097994	NM_001099788	2.59042
chr6	117198375	117253326	RFX6	NM_173560	+	403	chr6	117198375	117253326	NM_173560	2.88607
chr1	186640943	186649559	PTGS2	NM_000963	-	654	chr1	186640923	186649559	NM_000963	2.07667
chr3	36868307	36986548	TRANK1	NM_001329998	-	161	chr3	36868311	36986548	NM_001329998	10.3768
chr2	79347583	79350545	REG1A	NM_002909	+	237	chr2	79347488	79350545	NM_002909	4.78438
chr5	74666927	74807806	COL4A3BP	NM_001130105	-	534	chr5	74664311	74896969	NM_001130105	2.36082
chr11	66790815	66818334	SYT12	NM_177963	+	429	chr11	66774249	66818334	NM_177963	2.72361
chr11	68914695	68939030	LOC338694	NR_104161	-	250	chr11	68914696	68939032	NR_104161	4.41213
chr11	27528398	27719718	BDNF-AS	NR_033312	+	509	chr11	27528385	27899195	NR_033312	2.45584
chr1	111196185	111216076	KCNA3	NR_109845	-	288	chr1	111196182	111199662	NR_109845	3.83329
chr14	102786087	102809511	ZNF839	NM_018335	+	527	chr14	102783714	102829253	NM_018335	2.37838
chr2	102721033	102796334	IL1R1	NM_001320980	+	650	chr2	102681004	102798568	NM_001320980	2.08603
chr8	124693033	124749666	ANXA13	NM_001003954	-	137	chr8	124693034	124749647	NM_001003954	12.0236
chr2	165944029	166060577	SCN3A	NM_001081676	-	165	chr2	165848494	166060577	NM_001081676	8.87728
chr19	52901120	52921657	ZNF528	NM_032423	+	452	chr19	52901102	52921665	NM_032423	2.65305
chr7	124569926	124785287	POT1-AS1	NR_125719	+	481	chr7	124462420	125019375	NR_125719	2.56954
chr19	38826426	38861589	CATSPERG	NM_001330496	+	427	chr19	38826415	38861589	NM_001330496	2.72605
chr12	56661066	56664750	COQ10A	NM_001099337	+	523	chr12	56660642	56664750	NM_001099337	2.40015
chr7	1036622	1177893	C7orf50	NM_001134396	-	401	chr7	1036622	1177896	NM_001134396	2.89452
chr2	26624779	26679579	DRC1	NM_145038	+	138	chr2	26624784	26679579	NM_145038	11.8897
chr4	37455551	37595132	C4orf19	NM_001104629	+	474	chr4	37455563	37687998	NM_001104629	2.58809
chr17	7905987	7923658	GUCY2D	NM_000180	+	233	chr17	7905912	7923657	NM_000180	4.88953
chr20	56725982	56736183	C20orf85	NM_178456	+	140	chr20	56725960	56736206	NM_178456	11.8076
chr15	75759461	75871632	PTPN9	NM_002833	-	141	chr15	75759462	75918810	NM_002833	11.7854
chr4	123540137	123610311	IL21-AS1	NR_104126	+	142	chr4	123533783	123610311	NR_104126	11.7792
chr17	80477593	80562483	FOXK2	NM_004514	+	143	chr17	80477589	80606429	NM_004514	11.7632
chr6	25845327	25874471	SLC17A3	NM_001098486	-	145	chr6	25833294	25882623	NM_001098486	11.7351
chr1	71318035	71513491	PTGER3	NR_028293	-	254	chr1	71318036	71513491	NR_028293	4.37131
chr14	104200087	104313927	PPP1R13B	NM_015316	-	712	chr14	104200089	104313927	NM_015316	2.00251
chr4	74606222	74607968	CXCL8	NM_001354840	+	569	chr4	74606223	74609433	NM_001354840	2.2816
chr19	4229539	4237524	EBI3	NM_005755	+	179	chr19	4229495	4237528	NM_005755	7.31398
chr6	97457951	97588630	KLHL32	NM_001323264	+	529	chr6	97372605	97588750	NM_001323264	2.37569
chr6	133065008	133079147	VNN2	NR_110145	-	146	chr6	133065009	133084598	NR_110145	11.5658
chr7	31003635	31019146	GHRHR	NM_000823	+	532	chr7	30978284	31032869	NM_000823	2.36489
chr11	59404191	59436511	PATL1	NM_152716	-	257	chr11	59383902	59436453	NM_152716	4.33276
chr12	22346324	22487648	ST8SIA1	NM_001304450	-	389	chr12	22199108	22589975	NM_001304450	2.9321
chr2	163227916	163695257	KCNH7	NM_033272	-	188	chr2	163175350	163695240	NM_033272	6.81106
chr11	124636393	124670300	MSANTD2	NM_001352401	-	398	chr11	124636394	124704383	NM_001352401	2.90859
chr12	56556142	56583358	SMARCC2	NM_003075	-	386	chr12	56544580	56584068	NM_003075	2.95101
chr14	89622515	90085494	FOXN3	NM_001085471	-	148	chr14	89591215	90421121	NM_001085471	11.4398
chr9	98205261	98270831	PTCH1	NM_001354918	-	549	chr9	98205262	98279339	NM_001354918	2.32658
chr21	47556175	47575481	FTCD	NM_006657	-	610	chr21	47556176	47575481	NM_006657	2.17456
chr8	79645006	79717758	IL7	NM_001199888	-	150	chr8	79578282	79717758	NM_001199888	11.3867
chr17	40128438	40169715	DNAJC7	NM_003315	-	533	chr17	40118759	40217383	NM_003315	2.36463
chr16	72816785	73082274	ZFHX3	NM_006885	-	392	chr16	72699069	73093597	NM_006885	2.93046
chr3	182895791	183146057	MCF2L2	NM_015078	-	415	chr3	182895831	183146566	NM_015078	2.78723
chr1	201969178	201979481	ELF3-AS1	NR_146472	-	201	chr1	201951500	201986316	NR_146472	6.25567
chr7	150688143	150711687	NOS3	NM_000603	+	381	chr7	150688083	150721586	NM_000603	2.96918
chr4	74735108	74737019	CXCL1	NR_046035	+	238	chr4	74735110	74736959	NR_046035	4.76088
chr20	22561641	22566101	FOXA2	NM_153675	-	220	chr20	22561643	22566093	NM_153675	5.40794
chr5	146614578	146767418	STK32A	NM_001287740	+	175	chr5	146614526	146767415	NM_001287740	7.78439
chr5	113783114	114109110	LOC101927078	NR_130785	-	475	chr5	113696642	114004107	NR_130785	2.58594
chr6	129204285	129837710	LAMA2	NM_000426	+	536	chr6	129204342	129837714	NM_000426	2.35627
chr9	34379016	34397849	C9orf24	NM_032596	-	200	chr9	34379017	34397830	NM_032596	6.287
chr11	26353677	26684836	ANO3	NM_031418	+	194	chr11	26210670	26684835	NM_031418	6.4604
chr5	111498313	111755013	EPB41L4A	NM_022140	-	501	chr5	111755280	111756310	NM_022140	2.49039
chr1	233119881	233431459	PCNX2	NM_014801	-	450	chr1	233114571	233431473	NM_014801	2.67507
chr13	30993575	30996381	LINC01058	NR_125771	-	158	chr13	30993656	30996374	NR_125771	11.0254

## Sheet: DOWN
chr	START	END	gene	NM	strand	homerNo	test_chr	test_START	test_END	test_NM	Fold change (HNF1B/PPB)
chr1	1534812	1542590	LOC105378586	NR_147951	+	291	chr1	1537455	1537954	NR_147951	0.08028
chr1	9599527	9642831	SLC25A33	NM_032315	+	114	chr1	9599541	9642831	NM_032315	0.418306
chr1	17733250	17765059	RCC2	NM_001136204	-	324	chr1	17733256	17766220	NM_001136204	0.0335691
chr1	20915443	20945400	CDA	NM_001785	+	19	chr1	20915441	20945401	NM_001785	0.487244
chr1	22889994	22916112	EPHA8	NM_001006943	+	214	chr1	22890057	22930087	NM_001006943	0.320861
chr1	27022523	27108601	ARID1A	NM_006015	+	177	chr1	27021821	27022443	NM_006015	0.366957
chr1	27648635	27662891	TMEM222	NM_032125	+	243	chr1	27648651	27662891	NM_032125	0.267937
chr1	28099693	28150963	STX12	NM_177424	+	333	chr1	28099694	28150963	NM_177424	0.0133579
chr1	28157251	28178183	PPP1R8	NM_014110	+	91	chr1	28157289	28178187	NM_014110	0.446289
chr1	28844744	28865708	RCC1	NM_001048194	+	88	chr1	28832455	28865812	NM_001048194	0.448067
chr1	29474249	29508637	SRSF4	NM_005626	-	312	chr1	29474255	29508499	NM_005626	0.057923
chr1	33722173	33766320	ZNF362	NM_152493	+	315	chr1	33721893	33766320	NM_152493	0.0526476
chr1	35734567	35887545	ZMYM4	NM_001350140	+	73	chr1	35734204	35887659	NM_001350140	0.455017
chr1	40943301	40962015	ZFP69	NM_001320179	+	95	chr1	40942738	40974333	NM_001320179	0.439155
chr1	43849578	43855483	MED8	NM_052877	-	152	chr1	43849588	43855479	NM_052877	0.38998
chr1	44462154	44497164	SLC6A9	NM_001024845	-	77	chr1	44457031	44497188	NM_001024845	0.453108
chr1	54519244	54567321	TCEANC2	NM_153035	+	331	chr1	54519260	54578192	NM_153035	0.0202557
chr1	57609671	58716219	DAB1	NM_001353980	-	259	chr1	57394883	59012474	NM_001353980	0.218327
chr1	85063646	85086714	LINC01461	NR_125761	-	240	chr1	85062195	85086723	NR_125761	0.283384
chr1	100174258	100232183	FRRS1	NM_001361041	-	83	chr1	100169528	100232201	NM_001361041	0.449527
chr1	100818022	100985833	CDC14A	NM_003672	+	248	chr1	100810033	100985874	NM_003672	0.252175
chr1	107599266	107601916	PRMT6	NM_018137	+	21	chr1	107598002	107598893	NM_018137	0.486358
chr1	109642814	109643234	SCARNA2	NR_003023	+	45	chr1	109642815	109643241	NR_003023	0.47645
chr1	110625309	110652341	LINC01397	NR_126382	+	172	chr1	110624509	110652621	NR_126382	0.373585
chr1	110751072	110752609	LINC02586	NR_046546	-	5	chr1	110751456	110752609	NR_046546	0.49686
chr1	145289769	145370303	NBPF25P	NR_104217	+	93	chr1	148604908	148605072	NR_104217	0.443391
chr1	145827204	146467743	NBPF25P	NR_104217	+	93	chr1	148604908	148605072	NR_104217	0.443391
chr1	148250249	149109725	NBPF25P	NR_104217	-	93	chr1	148604908	148605072	NR_104217	0.443391
chr1	148558187	148596267	NBPF15	NM_001170755	+	302	chr1	148555979	148596267	NM_001170755	0.0738853
chr1	150245201	150253335	C1orf54	NM_001301041	+	15	chr1	150237804	150253327	NM_001301041	0.491651
chr1	150533370	150547028	ADAMTSL4-AS1	NR_104133	-	318	chr1	150541449	150541745	NR_104133	0.0465088
chr1	151336777	151345210	SELENBP1	NM_001258288	-	22	chr1	151336778	151345209	NM_001258288	0.485932
chr1	156669399	156675459	CRABP2	NM_001878	-	84	chr1	156669398	156675608	NM_001878	0.449079
chr1	171283321	171311223	FMO4	NM_002022	+	330	chr1	171283347	171320434	NM_002022	0.0213148
chr1	173837434	173855774	ZBTB37	NM_001122770	+	124	chr1	173832386	173870050	NM_001122770	0.409841
chr1	196743929	196763203	CFHR3	NM_001166624	+	8	chr1	196743925	196764405	NM_001166624	0.495999
chr1	201969178	201979481	ELF3-AS1	NR_146472	-	6	chr1	201951500	201986316	NR_146472	0.496539
chr1	210406146	210419600	SERTAD4	NM_019605	+	182	chr1	210404801	210420248	NM_019605	0.359818
chr1	228581376	228594517	TRIM11	NM_145214	-	164	chr1	228581374	228594564	NM_145214	0.3841
chr1	234509428	234519795	COA6	NM_001012985	+	180	chr1	234508553	234519795	NM_001012985	0.361124
chr1	235330209	235490802	ARID4B	NM_001206794	-	295	chr1	235294498	235507847	NM_001206794	0.0786751
chr1	246729638	246831884	CNST	NM_152609	+	332	chr1	246729727	246831886	NM_152609	0.0167411
chr10	33486546	33623833	NRP1	NM_001024628	-	223	chr10	33466420	33625190	NM_001024628	0.309005
chr10	35625801	35861598	CCNY	NM_001282853	+	173	chr10	35535953	35860852	NM_001282853	0.373515
chr10	42903621	42967688	CCNYL2	NR_103829	-	61	chr10	42903616	42970726	NR_103829	0.463902
chr10	44124264	44170147	ZNF32-AS3	NR_038867	+	107	chr10	44124265	44170151	NR_038867	0.428743
chr10	71561643	71718904	COL13A1	NM_080800	+	90	chr10	71561627	71724031	NM_080800	0.4466
chr10	72972291	73062635	UNC5B	NM_170744	+	228	chr10	72972327	73062621	NM_170744	0.296706
chr10	79686569	79689583	DLG5-AS1	NR_024585	+	226	chr10	79687130	79689582	NR_024585	0.301087
chr10	88730497	88769960	AGAP11	NM_133447	+	178	chr10	88695297	88784489	NM_133447	0.365804
chr10	88730497	88769960	AGAP11	NM_133447	+	230	chr10	88695297	88784489	NM_133447	0.29517
chr10	119806331	119969665	CASC2	NR_026940	+	207	chr10	119764398	119969663	NR_026940	0.328997
chr10	121332977	121356541	TIAL1	NM_001323967	-	275	chr10	121356641	121357638	NM_001323967	0.140513
chr10	126133807	126138550	NKX1-2	NM_001146340	-	257	chr10	126133808	126138753	NM_001146340	0.220602
chr11	61382507	61406921	RPLP0P2	NR_002775	+	262	chr11	61382508	61408132	NR_002775	0.210359
chr11	68228185	68382801	PPP6R3	NM_001164160	+	121	chr11	68228186	68384179	NM_001164160	0.412282
chr11	68451942	68458643	GAL	NM_015973	+	50	chr11	68451247	68458643	NM_015973	0.472825
chr11	75526211	75855282	UVRAG	NM_003369	+	123	chr11	75469500	75855070	NM_003369	0.411388
chr11	76502795	76509198	TSKU	NM_001318477	+	191	chr11	76493295	76511006	NM_001318477	0.346689
chr11	118868842	118886502	CCDC84	NM_198489	+	187	chr11	118868852	118901616	NM_198489	0.351884
chr11	119225924	119252436	USP2	NM_001243759	-	69	chr11	119225925	119252436	NM_001243759	0.456849
chr11	120081682	120101041	OAF	NM_178507	+	206	chr11	120081473	120101041	NM_178507	0.329212
chr11	121163576	121184119	SC5D	NM_001024956	+	29	chr11	121163162	121179403	NM_001024956	0.484149
chr12	39046001	39299420	CPNE8	NM_153634	-	212	chr12	39040624	39303394	NM_153634	0.321281
chr12	46777889	47046362	LOC100288798	NR_125381	+	165	chr12	46777462	46850051	NR_125381	0.383356
chr12	51595466	51611539	POU6F1	NM_001351088	-	195	chr12	51580719	51611719	NM_001351088	0.342665
chr12	54356091	54368740	HOTAIR	NR_047517	-	68	chr12	54356092	54371427	NR_047517	0.458028
chr12	54452037	54516018	FLJ12825	NR_026655	+	149	chr12	54452038	54519776	NR_026655	0.395589
chr12	57057124	57082192	PTGES3	NM_001282601	-	46	chr12	57057127	57082159	NM_001282601	0.475867
chr12	57881735	57910438	MARS	NM_004990	+	100	chr12	57853918	57914300	NM_004990	0.434422
chr12	91537053	91576901	DCN	NM_001920	-	117	chr12	91539025	91576900	NM_001920	0.416812
chr12	101786897	101801598	ARL1	NM_001301068	-	299	chr12	101802150	101802838	NM_001301068	0.0781323
chr12	103981068	104160502	STAB2	NM_017564	+	154	chr12	103981051	104163873	NM_017564	0.388993
chr12	111471827	111788358	CUX2	NM_015267	+	40	chr12	111471828	111788358	NM_015267	0.478266
chr13	21877650	21918925	LINC00539	NR_103840	-	208	chr13	21872278	21922860	NR_103840	0.328993
chr13	26618734	26625198	SHISA2	NM_001007538	-	118	chr13	26618735	26625169	NM_001007538	0.415629
chr13	28942233	29069265	FLT1	NM_001160030	-	194	chr13	28874486	29069384	NM_001160030	0.345541
chr13	43597361	43683306	DNAJC15	NM_013238	+	133	chr13	43597339	43683045	NM_013238	0.404537
chr13	45910448	45910582	SNORA31B	NR_145985	-	17	chr13	45908244	45910880	NR_145985	0.488728
chr13	99445740	99630338	DOCK9	NM_001130048	-	126	chr13	99445741	99738879	NM_001130048	0.409416
chr13	100634009	100639027	ZIC2	NM_007129	+	66	chr13	100633103	100633975	NM_007129	0.459123
chr13	107142078	107187388	EFNB2	NM_004093	-	71	chr13	107187637	107188000	NM_004093	0.455638
chr14	50779046	50792946	ATP5S	NR_033761	+	273	chr14	50704281	50883179	NR_033761	0.152601
chr14	52327021	52436518	GNG2	NM_001243773	+	245	chr14	52292913	52446060	NM_001243773	0.266542
chr14	70346113	70499083	SMOC1	NM_001034852	+	204	chr14	70320848	70499083	NM_001034852	0.332113
chr14	75408532	75422467	PGF	NM_001293643	-	130	chr14	75408537	75422487	NM_001293643	0.406498
chr14	77253585	77279283	ANGEL1	NM_015305	-	65	chr14	77228532	77292589	NM_015305	0.460415
chr14	78870073	80334633	NRXN3	NM_004796	+	247	chr14	78708734	80330762	NM_004796	0.254943
chr14	96001322	96011055	GLRX5	NM_016417	+	270	chr14	95998634	96011061	NM_016417	0.166493
chr15	43809805	43823818	MAP1A	NM_002373	+	1	chr15	43803156	43823818	NM_002373	0.499877
chr15	63334837	63358292	TPM1	NM_000366	+	110	chr15	63334831	63364114	NM_000366	0.423664
chr15	63615729	63674309	CA12	NM_206925	-	162	chr15	63613577	63674405	NM_206925	0.384252
chr15	64199234	64338647	DAPK2	NM_014326	-	142	chr15	64199235	64364232	NM_014326	0.400769
chr15	65619464	65670378	IGDCC3	NM_004884	-	229	chr15	65619465	65670378	NM_004884	0.295732
chr15	66994673	67074337	SMAD6	NR_027654	+	163	chr15	66994554	67074338	NR_027654	0.38417
chr15	74218798	74244482	LOXL1	NM_005576	+	14	chr15	74200424	74244478	NM_005576	0.492116
chr15	76234327	76304785	NRG4	NM_138573	-	277	chr15	76228310	76352136	NM_138573	0.116792
chr15	78556988	78574538	DNAJA4	NM_001130182	+	239	chr15	78542844	78592136	NM_001130182	0.284705
chr16	838621	848074	CHTF18	NM_022092	+	13	chr16	834974	850737	NM_022092	0.492297
chr16	1203240	1271772	CACNA1H	NM_001005407	+	24	chr16	1203241	1275257	NM_001005407	0.485209
chr16	1413205	1464721	UNKL	NM_001193388	-	294	chr16	1401924	1464752	NM_001193388	0.0791264
chr16	1664640	1727909	CRAMP1	NM_020825	+	56	chr16	1662326	1752281	NM_020825	0.466396
chr16	3102125	3109371	MMP25-AS1	NR_123723	-	213	chr16	3096682	3110727	NR_123723	0.320861
chr16	11961984	12009825	GSPT1	NM_002094	-	319	chr16	11945506	12009939	NM_002094	0.0454878
chr16	14396144	14420374	MIR193BHG	NR_132983	+	285	chr16	14396145	14420210	NR_132983	0.0827314
chr16	15796991	15950887	MYH11	NM_022844	-	232	chr16	15737124	15950890	NM_022844	0.294331
chr16	23399813	23464512	COG7	NM_153603	-	4	chr16	23399814	23468927	NM_153603	0.497096
chr16	31191430	31206192	FUS	NR_028388	+	261	chr16	31191431	31203127	NR_028388	0.215405
chr16	49311828	49315742	CBLN1	NM_004352	-	176	chr16	49311828	49315784	NM_004352	0.368777
chr16	70332955	70369182	DDX19B	NM_001014449	+	72	chr16	70323566	70407286	NM_001014449	0.455349
chr17	3768450	3796337	CAMKK1	NM_172207	-	36	chr17	3763609	3798185	NM_172207	0.479758
chr17	4574678	4607632	PELP1	NM_001278241	-	16	chr17	4574679	4608824	NM_001278241	0.491631
chr17	7342345	7348251	FGF11	NM_004112	+	301	chr17	7323422	7361026	NM_004112	0.0746302
chr17	15339331	15466945	TVP23C-CDRT4	NR_037924	-	28	chr17	15339097	15466917	NR_037924	0.484215
chr17	21279698	21323179	KCNJ12	NM_021012	+	196	chr17	21279509	21323179	NM_021012	0.342595
chr17	26873724	26879646	UNC119	NM_054035	-	210	chr17	26782770	26972472	NM_054035	0.327725
chr17	26989215	27029702	SUPT6H	NM_001320755	+	233	chr17	26975374	27029697	NM_001320755	0.294316
chr17	30593194	30651680	RHBDL3	NM_001330181	+	326	chr17	30593195	30708905	NM_001330181	0.0297309
chr17	36584719	36668628	ARHGAP23	NM_001199417	+	246	chr17	36575535	36668628	NM_001199417	0.265864
chr17	43331759	43339479	SPATA32	NM_152343	-	279	chr17	43268298	43394414	NM_152343	0.0908216
chr17	46698518	46703835	HOXB9	NM_024017	-	18	chr17	46684594	46724385	NM_024017	0.487873
chr17	47074773	47133507	IGF2BP1	NM_001160423	+	30	chr17	47072628	47133481	NM_001160423	0.483135
chr17	61086897	61505067	TANC2	NM_025185	+	234	chr17	61012763	61509572	NM_025185	0.293237
chr17	62224792	62340683	TEX2	NM_018469	-	307	chr17	62223330	62340661	NM_018469	0.0655025
chr17	71330522	71640227	SDK2	NM_001144952	-	2	chr17	71330523	71642191	NM_001144952	0.497664
chr17	73028661	73061984	KCTD2	NR_110835	+	310	chr17	73028670	73061984	NR_110835	0.0582221
chr17	74536120	74541458	PRCD	NM_001077620	+	97	chr17	74523438	74553765	NM_001077620	0.438906
chr17	77085426	77512230	RBFOX3	NM_001082575	-	129	chr17	77070894	77613550	NM_001082575	0.408445
chr17	79373520	79433358	BAHCC1	NM_001291324	+	37	chr17	79369275	79433357	NM_001291324	0.479627
chr18	2847027	2914090	EMILIN2	NM_032048	+	217	chr18	2847028	2915991	NM_032048	0.315625
chr18	48321489	48351754	MRO	NM_001127174	-	258	chr18	48324574	48351772	NM_001127174	0.220536
chr18	53670843	53858493	LOC642484	NR_148972	-	58	chr18	53548919	53858493	NR_148972	0.46599
chr19	1407567	1435686	DAZAP1	NM_170711	+	320	chr19	1407584	1435719	NM_170711	0.0432324
chr19	1481426	1490449	PCSK4	NM_017573	-	10	chr19	1481363	1490751	NM_017573	0.493821
chr19	3777966	3801810	MATK	NM_002378	-	57	chr19	3777971	3802127	NM_002378	0.466359
chr19	4360363	4400565	SH3GL1	NM_003025	-	224	chr19	4360367	4400544	NM_003025	0.307564
chr19	5993174	6110664	RFX2	NM_000635	-	103	chr19	5978378	6199583	NM_000635	0.432916
chr19	8023456	8070529	ELAVL1	NM_001419	-	222	chr19	8023463	8070543	NM_001419	0.311198
chr19	10381516	10397291	ICAM1	NM_000201	+	252	chr19	10362577	10399695	NM_000201	0.238349
chr19	10541520	10580307	PDE4A	NM_001111308	+	151	chr19	10501810	10580305	NM_001111308	0.390667
chr19	10596795	10614054	KEAP1	NM_203500	-	317	chr19	10596796	10614417	NM_203500	0.0498273
chr19	11649531	11661138	CNN1	NM_001308341	+	253	chr19	11649532	11661138	NM_001308341	0.237604
chr19	14164178	14169971	PALM3	NM_001145028	-	80	chr19	14164177	14169971	NM_001145028	0.452378
chr19	16660647	16683193	SLC35E1	NM_024881	-	201	chr19	16589868	16771253	NM_024881	0.334007
chr19	17420336	17434106	DDA1	NM_024050	+	23	chr19	17402940	17445638	NM_024050	0.485752
chr19	18318770	18359010	PDE4C	NM_000923	-	306	chr19	18315540	18366229	NM_000923	0.0683761
chr19	21264952	21307883	ZNF714	NR_117088	+	38	chr19	21264965	21308073	NR_117088	0.479044
chr19	32880955	32896445	LOC400684	NR_046201	-	267	chr19	32880956	32896466	NR_046201	0.184466
chr19	36249043	36260077	PROSER3	NM_001039887	+	138	chr19	36249044	36261930	NM_001039887	0.402655
chr19	39078279	39108675	MAP4K1	NM_007181	-	137	chr19	39078281	39109522	NM_007181	0.403154
chr19	41699111	41713444	CYP2S1	NM_030622	+	89	chr19	41698949	41713455	NM_030622	0.447211
chr19	49141295	49185502	SEC1P	NR_004401	+	148	chr19	49141199	49184461	NR_004401	0.395602
chr19	49496704	49519252	RUVBL2	NM_006666	+	104	chr19	49496705	49520338	NM_006666	0.431135
chr19	53206065	53233135	ZNF611	NM_030972	-	67	chr19	53204499	53238326	NM_030972	0.458535
chr19	54694118	54698394	TSEN34	NM_001282333	+	102	chr19	54697731	54698394	NM_001282333	0.433045
chr19	55670028	55678090	DNAAF3	NM_001256714	-	9	chr19	55663137	55691809	NM_001256714	0.494657
chr19	58988545	59000900	ZNF446	NM_001304453	+	203	chr19	58978423	59023780	NM_001304453	0.332127
chr2	9628614	9695959	ADAM17	NM_003183	-	249	chr2	9613787	9695921	NM_003183	0.251242
chr2	24461841	24583397	ITSN2	NM_001348186	-	316	chr2	24425733	24583667	NM_001348186	0.0522564
chr2	27346656	27353680	ABHD1	NM_032604	+	235	chr2	27346682	27357543	NM_032604	0.290406
chr2	32092878	32236121	MEMO1	NM_001301852	-	297	chr2	32092878	32264881	NM_001301852	0.0786219
chr2	45232323	45236542	SIX2	NM_016932	-	49	chr2	45232300	45236796	NM_016932	0.473975
chr2	54198239	54532435	ACYP2	NM_001320587	+	39	chr2	54091204	54307601	NM_001320587	0.478753
chr2	62932786	63273621	EHBP1	NM_001354213	+	74	chr2	62900986	63275775	NM_001354213	0.454323
chr2	66662531	66799891	MEIS1	NM_002398	+	119	chr2	66653867	66801085	NM_002398	0.413799
chr2	74120092	74146780	ACTG2	NM_001615	+	322	chr2	74119441	74146992	NM_001615	0.038526
chr2	109745996	110262213	SH3RF3	NM_001099289	+	12	chr2	109743783	110262207	NM_001099289	0.492934
chr2	111965349	112252738	MIR4435-2HG	NR_136165	-	160	chr2	111953540	112268567	NR_136165	0.385412
chr2	162016938	162092683	TANK	NM_001199135	+	250	chr2	161952742	162111179	NM_001199135	0.242254
chr2	172172255	172290619	METTL8	NM_001321155	-	166	chr2	172171034	172171834	NM_001321155	0.382749
chr2	178148235	178257419	LOC100130691	NR_026966	-	27	chr2	178092323	178408564	NR_026966	0.484445
chr2	189839098	189877472	COL3A1	NM_000090	+	197	chr2	189839046	189877472	NM_000090	0.341934
chr2	203241049	203432474	BMPR2	NM_001204	+	199	chr2	203239705	203432474	NM_001204	0.34004
chr2	220283098	220291461	DES	NM_001927	+	276	chr2	220283099	220291461	NM_001927	0.132793
chr2	224822120	224832431	MRPL44	NM_022915	+	139	chr2	224822121	224832431	NM_022915	0.401726
chr2	234160216	234204320	ATG16L1	NM_198890	+	280	chr2	234118697	234204320	NM_198890	0.089861
chr2	234160216	234204320	ATG16L1	NM_198890	+	293	chr2	234118697	234204320	NM_198890	0.0794565
chr2	239969863	240322643	HDAC4	NM_006037	-	141	chr2	239969864	240324058	NM_006037	0.401234
chr20	6748744	6760925	BMP2	NM_001200	+	153	chr20	6748272	6761402	NM_001200	0.389696
chr20	25733196	25733490	LOC105379511	NR_135512	+	25	chr20	25731825	25735932	NR_135512	0.485115
chr20	34129777	34145405	ERGIC3	NM_015966	+	284	chr20	34129770	34145405	NM_015966	0.0834899
chr20	34894244	35157040	DLGAP4	NM_014902	+	269	chr20	34894258	35274619	NM_014902	0.173067
chr20	46130600	46285621	NCOA3	NM_001174088	+	116	chr20	46130601	46415360	NM_001174088	0.417312
chr20	62031566	62104030	KCNQ2	NM_004518	-	183	chr20	62031666	62032545	NM_004518	0.359536
chr21	40777769	40816128	LCA5L	NM_152505	-	115	chr21	40752170	40817731	NM_152505	0.417687
chr22	19929262	19957498	COMT	NM_000754	+	75	chr22	19863040	20004331	NM_000754	0.454277
chr22	23522551	23660224	BCR	NM_021574	+	288	chr22	23521891	23660224	NM_021574	0.0820661
chr22	32755892	32767251	RFPL3S	NR_104232	-	54	chr22	32750872	32781618	NR_104232	0.466802
chr22	37196744	37215517	PVALB	NM_002854	-	238	chr22	37196728	37215780	NM_002854	0.286283
chr3	10004363	10052932	EMC3	NM_018447	-	202	chr3	10000401	10052893	NM_018447	0.332252
chr3	39851150	40301811	MYRIP	NM_001284425	+	92	chr3	39850405	40351002	NM_001284425	0.44351
chr3	52485106	52488057	TNNC1	NM_003280	-	236	chr3	52485118	52488086	NM_003280	0.288709
chr3	59733003	61237135	FHIT	NM_001354590	-	52	chr3	59735036	61237133	NM_001354590	0.468272
chr3	100468178	100712334	ABI3BP	NM_015429	-	41	chr3	100468000	100712359	NM_015429	0.477969
chr3	113081711	113160361	CFAP44	NM_018338	-	188	chr3	112929850	113234034	NM_018338	0.351052
chr3	115342150	115440334	GAP43	NM_001130064	+	170	chr3	115342171	115440337	NM_001130064	0.374836
chr3	119013219	119138323	ARHGAP31	NM_020754	+	298	chr3	119012901	119139561	NM_020754	0.078376
chr3	123001142	123167392	ADCY5	NM_183357	-	35	chr3	123001143	123168605	NM_183357	0.479804
chr3	125635443	125648867	FAM86JP	NR_024251	+	31	chr3	125635463	125656048	NR_024251	0.481908
chr3	142536701	142608045	PCOLCE2	NM_013363	-	32	chr3	142534764	142608056	NM_013363	0.481905
chr3	169513428	169530574	LRRC34	NM_001172780	-	63	chr3	169511216	169530774	NM_001172780	0.462569
chr3	178243254	178578193	KCNMB2-AS1	NR_126561	-	48	chr3	177919838	178578193	NR_126561	0.475252
chr3	190931083	190952394	OSTN-AS1	NR_133663	-	251	chr3	190917030	190983404	NR_133663	0.239655
chr4	7099150	7105103	LINC02447	NR_027441	-	274	chr4	7096298	7105112	NR_027441	0.150452
chr4	71457974	71473004	AMBN	NM_016519	+	144	chr4	71457973	71473005	NM_016519	0.399816
chr4	76871058	76912115	SDAD1	NM_018115	-	329	chr4	76831809	76928641	NM_018115	0.0215742
chr4	95679127	96079601	BMPR1B	NM_001203	+	136	chr4	95679119	96473608	NM_001203	0.403916
chr4	110631144	110651242	PLA2G12A	NM_030821	-	147	chr4	110631145	110651233	NM_030821	0.396749
chr5	31639516	32111038	PDZD2	NM_178140	+	78	chr5	31639242	32122047	NM_178140	0.45286
chr5	69423288	69521622	SMA4	NR_024054	-	189	chr5	69435402	69503572	NR_024054	0.350755
chr5	79950466	80172634	MSH3	NM_002439	+	127	chr5	79922047	80172279	NM_002439	0.409035
chr5	83236413	83680685	EDIL3	NM_001278642	-	62	chr5	83236373	83786583	NM_001278642	0.463715
chr5	122181143	122344907	SNX24	NM_014035	+	311	chr5	122179134	122390362	NM_014035	0.0581314
chr5	150480266	150537443	ANXA6	NM_001155	-	221	chr5	150537667	150538023	NM_001155	0.311299
chr5	153854531	153857824	HAND1	NM_004821	-	161	chr5	153854532	153857824	NM_004821	0.385092
chr5	174151574	174157902	MSX2	NM_002449	+	96	chr5	174151536	174157896	NM_002449	0.439069
chr5	175773063	175788810	KIAA1191	NM_001287335	-	231	chr5	175773064	175788971	NM_001287335	0.295064
chr5	180650262	180662808	TRIM41	NR_045218	+	108	chr5	180649499	180662809	NR_045218	0.426613
chr6	3024296	3027668	LOC101927759	NR_152848	+	81	chr6	3023376	3024006	NR_152848	0.451771
chr6	4079439	4130999	C6orf201	NR_104463	+	286	chr6	4021477	4157619	NR_104463	0.0826112
chr6	42931610	42946981	PEX6	NM_001316313	-	140	chr6	42947341	42947964	NM_001316313	0.401569
chr6	43149921	43192325	CUL9	NM_015089	+	227	chr6	43149913	43192325	NM_015089	0.300239
chr6	43265997	43273276	SLC22A7	NM_006672	+	192	chr6	43263432	43276535	NM_006672	0.346123
chr6	58246158	58287724	LINC00680-GUSBP4	NR_132998	-	296	chr6	58246051	58256569	NR_132998	0.0786737
chr6	125304509	125413780	RNF217	NR_104440	+	3	chr6	125230239	125413779	NR_104440	0.49744
chr6	133823389	134210144	TARID	NR_109982	-	157	chr6	133854094	134172938	NR_109982	0.386021
chr6	149916010	149969940	KATNA1	NM_007044	-	155	chr6	149913834	149970108	NM_007044	0.388522
chr7	20821893	20826508	SP8	NM_182700	-	34	chr7	20821203	20826522	NM_182700	0.480038
chr7	27225026	27228912	HOXA11-AS	NR_002795	+	271	chr7	27221129	27233067	NR_002795	0.164271
chr7	31092075	31151093	ADCYAP1R1	NM_001118	+	55	chr7	31091895	31151850	NM_001118	0.466588
chr7	33944522	34195484	BMPER	NM_133468	+	218	chr7	33944523	34195484	NM_133468	0.31422
chr7	65111923	65235797	LOC441242	NR_038378	-	145	chr7	65190765	65215919	NR_038378	0.397964
chr7	65111923	65235797	LOC441242	NR_038378	-	263	chr7	65190765	65215919	NR_038378	0.208782
chr7	111366163	111846462	DOCK4	NM_014705	-	131	chr7	111366166	111846521	NM_014705	0.406175
chr7	138818489	138876732	TTC26	NM_001318333	+	169	chr7	138877137	138877877	NM_001318333	0.376949
chr7	149578447	149918189	ACTR3C	NR_147014	-	313	chr7	149588280	149606793	NR_147014	0.0563266
chr7	156799000	156799812	MNX1-AS2	NR_147077	+	255	chr7	156786745	156812930	NR_147077	0.226736
chr8	10622470	10697409	PINX1	NM_001284356	-	278	chr8	10581278	10697394	NM_001284356	0.100485
chr8	36979470	37258543	MIR1268A	NR_031672	+	184	chr8	37183406	37194485	NR_031672	0.354483
chr8	37263981	37351431	LINC01605	NR_121620	-	156	chr8	37262878	37411840	NR_121620	0.386647
chr8	37263981	37351431	LINC01605	NR_121620	-	168	chr8	37262878	37411840	NR_121620	0.379631
chr8	42032235	42065242	PLAT	NM_000930	-	44	chr8	42032236	42065242	NM_000930	0.476517
chr8	49830238	49833999	SNAI2	NM_003068	-	179	chr8	49830249	49834299	NM_003068	0.363082
chr8	62200524	62414204	CLVS1	NM_173519	+	171	chr8	61969717	62627155	NM_173519	0.374427
chr8	69242607	69731258	C8orf34	NR_146186	+	51	chr8	69215703	69731257	NR_146186	0.471721
chr8	70378858	70573147	SULF1	NM_001128204	+	185	chr8	70378859	70573150	NM_001128204	0.352413
chr8	84315992	84321132	LINC01419	NR_122034	+	190	chr8	84315993	84321135	NR_122034	0.34956
chr8	92261515	92410382	SLC26A7	NM_052832	+	264	chr8	92114060	92410378	NM_052832	0.20077
chr8	121137346	121385814	COL14A1	NM_021110	+	219	chr8	121072019	121385668	NM_021110	0.313583
chr8	124260689	124286727	ZHX1	NM_007222	-	327	chr8	124232196	124287781	NM_007222	0.0291434
chr8	143545376	143626368	ADGRB1	NM_001702	+	175	chr8	143530791	143626370	NM_001702	0.372338
chr9	4679552	4708398	CDC37L1	NM_017913	+	150	chr9	4678007	4679499	NM_017913	0.392944
chr9	33524410	33575440	ANKRD18B	NM_001353432	+	94	chr9	33523470	33575733	NM_001353432	0.443352
chr9	38406524	38424444	IGFBPL1	NM_001007563	-	220	chr9	38406532	38424475	NM_001007563	0.313036
chr9	98205261	98270831	PTCH1	NM_001354918	-	98	chr9	98205262	98279339	NM_001354918	0.438356
chr9	131218284	131263571	ODF2	NM_001351577	+	26	chr9	131217465	131263239	NM_001351577	0.484899
chr9	132396882	132404448	ASB6	NM_177999	-	101	chr9	132399171	132404444	NM_177999	0.433101
chr9	140172279	140177093	TOR4A	NM_017723	+	143	chr9	140170984	140171598	NM_017723	0.400706
chrX	30322538	30327495	NR0B1	NM_000475	-	70	chrX	30322323	30327715	NM_000475	0.456717
chrX	37865834	37988073	SYTL5	NM_138780	+	85	chrX	37208528	38548169	NM_138780	0.449033
chrX	48432740	48439553	RBM3	NM_006743	+	215	chrX	48438162	48439545	NM_006743	0.318807
chrX	48779302	48814893	OTUD5	NM_017602	-	244	chrX	48779305	48815648	NM_017602	0.266645
chrX	73247970	73513409	FTX	NR_028379	-	135	chrX	73164159	73513409	NR_028379	0.404171
chrX	101906293	101914010	GPRASP1	NM_014710	+	181	chrX	101854096	101973607	NM_014710	0.360339
chrX	102973501	102983552	GLRA4	NM_001172285	-	241	chrX	102962152	102983583	NM_001172285	0.281944
chrX	103411155	103440582	FAM199X	NM_207318	+	60	chrX	103401736	103440583	NM_207318	0.464103
chrX	117957705	117960936	ZCCHC12	NM_001312891	+	99	chrX	117957753	117960931	NM_001312891	0.434638
chrX	134654550	134716460	INTS6L	NM_182540	+	287	chrX	134654008	134716438	NM_182540	0.0824396
