# Supplementary material for: HNF1B-mediated repression of SLUG is suppressed by EZH2 in aggressive prostate cancer
Source: Oncogene. 2019 Oct 21;39(6):1335–46. doi: 10.1038/s41388-019-1065-2 (PMC7002300; doi:10.1038/s41388-019-1065-2)
Supplement: Supplementary file 3 — Table s2 [file 41388_2019_1065_MOESM3_ESM.xlsx]

## Sheet: sup table 1
	Description	Exp. q-value	Sum PEP Score	Coverage2	# Peptides	# PSMs	# Unique Peptides	# Protein Groups	# AAs	MW [kDa]	calc. pI	Score Sequest HT	# Peptides Sequest HT
Q6FI13	Histone H2A type 2-A OS=Homo sapiens OX=9606 GN=HIST2H2AA3 PE=1 SV=3	0	39.304	57.6923	6	13	3	1	130	14.1	10.9	31.69	6
Q8IXM3	39S ribosomal protein L41, mitochondrial OS=Homo sapiens OX=9606 GN=MRPL41 PE=1 SV=1	0	27.431	54.7445	5	7	5	1	137	15.4	9.57	19.31	5
Q13885	Tubulin beta-2A chain OS=Homo sapiens OX=9606 GN=TUBB2A PE=1 SV=1	0	217.409	54.6067	22	106	1	1	445	49.9	4.89	299.74	22
A0A0J9YVY3	Immunoglobulin heavy variable 7-4-1 OS=Homo sapiens OX=9606 GN=IGHV7-4-1 PE=3 SV=1	0.013	1.509	51.2821	1	2	1	1	117	12.8	8.63	0	1
P61457	Pterin-4-alpha-carbinolamine dehydratase OS=Homo sapiens OX=9606 GN=PCBD1 PE=1 SV=2	0	17.929	49.0385	6	8	6	1	104	12	6.8	20.57	6
Q9UNX3	60S ribosomal protein L26-like 1 OS=Homo sapiens OX=9606 GN=RPL26L1 PE=1 SV=1	0	31.624	48.9655	11	17	1	1	145	17.2	10.55	31.06	11
Q71DI3	Histone H3.2 OS=Homo sapiens OX=9606 GN=HIST2H3A PE=1 SV=3	0	53.213	42.6471	4	13	1	1	136	15.4	11.27	42.05	4
P84243	Histone H3.3 OS=Homo sapiens OX=9606 GN=H3F3A PE=1 SV=2	0	34.513	42.6471	4	11	1	1	136	15.3	11.27	26.43	4
P49458	Signal recognition particle 9 kDa protein OS=Homo sapiens OX=9606 GN=SRP9 PE=1 SV=2	0	8.477	40.6977	4	5	4	1	86	10.1	7.97	9.33	4
Q8IUE6	Histone H2A type 2-B OS=Homo sapiens OX=9606 GN=HIST2H2AB PE=1 SV=3	0	9.967	40	4	6	2	1	130	14	10.89	9.97	4
O95777	U6 snRNA-associated Sm-like protein LSm8 OS=Homo sapiens OX=9606 GN=LSM8 PE=1 SV=3	0	10.639	34.375	3	3	3	1	96	10.4	4.48	7.7	3
Q96FQ6	Protein S100-A16 OS=Homo sapiens OX=9606 GN=S100A16 PE=1 SV=1	0	8.292	33.9806	3	3	3	1	103	11.8	6.79	7.4	3
Q16514	Transcription initiation factor TFIID subunit 12 OS=Homo sapiens OX=9606 GN=TAF12 PE=1 SV=1	0	16.836	33.5404	3	4	3	1	161	17.9	7.99	7.43	3
O43324	Eukaryotic translation elongation factor 1 epsilon-1 OS=Homo sapiens OX=9606 GN=EEF1E1 PE=1 SV=1	0	14.915	33.3333	4	4	4	1	174	19.8	8.54	9.18	4
P62140	Serine/threonine-protein phosphatase PP1-beta catalytic subunit OS=Homo sapiens OX=9606 GN=PPP1CB PE=1 SV=3	0	43.476	32.7217	8	10	1	1	327	37.2	6.19	20.32	8
O14950	Myosin regulatory light chain 12B OS=Homo sapiens OX=9606 GN=MYL12B PE=1 SV=2	0	16.811	32.5581	4	4	4	1	172	19.8	4.84	9.47	4
P35680	Hepatocyte nuclear factor 1-beta OS=Homo sapiens OX=9606 GN=HNF1B PE=1 SV=1	0	114.88	31.5978	14	29	14	1	557	61.3	7.77	82.23	14
Q15366	Poly(rC)-binding protein 2 OS=Homo sapiens OX=9606 GN=PCBP2 PE=1 SV=1	0	35.927	31.2329	8	9	3	1	365	38.6	6.79	22.09	8
P62273	40S ribosomal protein S29 OS=Homo sapiens OX=9606 GN=RPS29 PE=1 SV=2	0	7.184	28.5714	3	8	3	1	56	6.7	10.13	9.88	3
Q86TS9	39S ribosomal protein L52, mitochondrial OS=Homo sapiens OX=9606 GN=MRPL52 PE=1 SV=2	0	10.079	26.8293	1	1	1	1	123	13.7	10.26	4.35	1
Q8N726	Tumor suppressor ARF OS=Homo sapiens OX=9606 GN=CDKN2A PE=1 SV=2	0	9.653	26.5152	2	2	2	1	132	13.9	12.41	8.53	2
Q8N684	Cleavage and polyadenylation specificity factor subunit 7 OS=Homo sapiens OX=9606 GN=CPSF7 PE=1 SV=1	0	41.669	26.327	10	12	10	1	471	52	8	32.98	10
P55795	Heterogeneous nuclear ribonucleoprotein H2 OS=Homo sapiens OX=9606 GN=HNRNPH2 PE=1 SV=1	0	70.63	26.2806	10	24	2	1	449	49.2	6.3	59.32	10
P31946	14-3-3 protein beta/alpha OS=Homo sapiens OX=9606 GN=YWHAB PE=1 SV=3	0	16.564	22.7642	6	9	1	1	246	28.1	4.83	18.73	6
Q8TCC3	39S ribosomal protein L30, mitochondrial OS=Homo sapiens OX=9606 GN=MRPL30 PE=1 SV=1	0	6.659	21.118	3	3	3	1	161	18.5	9.99	5.97	3
Q9H0N5	Pterin-4-alpha-carbinolamine dehydratase 2 OS=Homo sapiens OX=9606 GN=PCBD2 PE=1 SV=4	0	8.544	20	2	2	2	1	130	14.4	9.11	6.49	2
P63104	14-3-3 protein zeta/delta OS=Homo sapiens OX=9606 GN=YWHAZ PE=1 SV=1	0	16.85	19.5918	5	8	1	1	245	27.7	4.79	16.78	5
Q9BPZ2	Spindlin-2B OS=Homo sapiens OX=9606 GN=SPIN2B PE=1 SV=1	0	24.014	18.9922	4	8	2	1	258	29.1	7.23	22.91	4
A0A0B4J1X5	Immunoglobulin heavy variable 3-74 OS=Homo sapiens OX=9606 GN=IGHV3-74 PE=3 SV=1	0.028	1.072	18.8034	1	1	1	1	117	12.8	8.66	0	1
Q15185	Prostaglandin E synthase 3 OS=Homo sapiens OX=9606 GN=PTGES3 PE=1 SV=1	0	12.173	16.875	2	2	2	1	160	18.7	4.54	6.6	2
Q9NPA8	Transcription and mRNA export factor ENY2 OS=Homo sapiens OX=9606 GN=ENY2 PE=1 SV=1	0.001	4.469	16.8317	1	1	1	1	101	11.5	9.33	3.69	1
A0A0C4DH68	Immunoglobulin kappa variable 2-24 OS=Homo sapiens OX=9606 GN=IGKV2-24 PE=3 SV=1	0.001	3.202	16.6667	2	82	1	1	120	13.1	8.53	21.85	2
Q9UNZ5	Leydig cell tumor 10 kDa protein homolog OS=Homo sapiens OX=9606 GN=C19orf53 PE=1 SV=1	0.001	4.294	16.1616	2	2	2	1	99	10.6	11.55	5.34	2
Q9Y421	Protein FAM32A OS=Homo sapiens OX=9606 GN=FAM32A PE=1 SV=2	0	5.209	16.0714	2	2	2	1	112	13.2	9.99	4.69	2
Q16576	Histone-binding protein RBBP7 OS=Homo sapiens OX=9606 GN=RBBP7 PE=1 SV=1	0	23.45	16	5	6	1	1	425	47.8	5.05	15.18	5
Q13185	Chromobox protein homolog 3 OS=Homo sapiens OX=9606 GN=CBX3 PE=1 SV=4	0.001	3.985	15.847	1	1	1	1	183	20.8	5.33	2.29	1
O14818	Proteasome subunit alpha type-7 OS=Homo sapiens OX=9606 GN=PSMA7 PE=1 SV=1	0	12.043	15.7258	4	4	4	1	248	27.9	8.46	6.69	4
Q04837	Single-stranded DNA-binding protein, mitochondrial OS=Homo sapiens OX=9606 GN=SSBP1 PE=1 SV=1	0	9.262	15.5405	2	3	2	1	148	17.2	9.6	8.2	2
Q16543	Hsp90 co-chaperone Cdc37 OS=Homo sapiens OX=9606 GN=CDC37 PE=1 SV=1	0	17.435	14.5503	5	5	5	1	378	44.4	5.25	9.25	5
P42167	Lamina-associated polypeptide 2, isoforms beta/gamma OS=Homo sapiens OX=9606 GN=TMPO PE=1 SV=2	0	20.742	14.5374	4	4	4	1	454	50.6	9.38	13.6	4
Q03393	6-pyruvoyl tetrahydrobiopterin synthase OS=Homo sapiens OX=9606 GN=PTS PE=1 SV=1	0.001	3.666	14.4828	2	2	2	1	145	16.4	6.68	0	2
P19784	Casein kinase II subunit alpha' OS=Homo sapiens OX=9606 GN=CSNK2A2 PE=1 SV=1	0	16.187	14.2857	4	4	3	1	350	41.2	8.56	8.06	4
P35244	Replication protein A 14 kDa subunit OS=Homo sapiens OX=9606 GN=RPA3 PE=1 SV=1	0	5.591	14.0496	1	1	1	1	121	13.6	5.08	4.4	1
P01857	Immunoglobulin heavy constant gamma 1 OS=Homo sapiens OX=9606 GN=IGHG1 PE=1 SV=1	0.001	4.596	13.9394	2	16	2	1	330	36.1	8.19	7.77	2
Q13148	TAR DNA-binding protein 43 OS=Homo sapiens OX=9606 GN=TARDBP PE=1 SV=1	0	18.816	13.0435	4	4	3	1	414	44.7	6.19	8.68	4
P49721	Proteasome subunit beta type-2 OS=Homo sapiens OX=9606 GN=PSMB2 PE=1 SV=1	0	13.038	12.9353	3	3	3	1	201	22.8	7.02	8.55	3
P13640	Metallothionein-1G OS=Homo sapiens OX=9606 GN=MT1G PE=1 SV=2	0.004	2.185	12.9032	1	1	1	1	62	6.1	7.96	2.46	1
Q99439	Calponin-2 OS=Homo sapiens OX=9606 GN=CNN2 PE=1 SV=4	0	11.112	12.6214	3	3	3	1	309	33.7	7.33	8.55	3
P30153	Serine/threonine-protein phosphatase 2A 65 kDa regulatory subunit A alpha isoform OS=Homo sapiens OX=9606 GN=PPP2R1A PE=1 SV=4	0	21.754	12.2241	5	6	5	1	589	65.3	5.11	14.2	5
P12814	Alpha-actinin-1 OS=Homo sapiens OX=9606 GN=ACTN1 PE=1 SV=2	0	37.232	11.8834	9	11	1	1	892	103	5.41	27.36	9
O43447	Peptidyl-prolyl cis-trans isomerase H OS=Homo sapiens OX=9606 GN=PPIH PE=1 SV=1	0	5.963	11.8644	3	3	1	1	177	19.2	8.07	3.89	3
O95218	Zinc finger Ran-binding domain-containing protein 2 OS=Homo sapiens OX=9606 GN=ZRANB2 PE=1 SV=2	0	13.754	11.8182	4	6	4	1	330	37.4	10.01	13.03	4
Q15287	RNA-binding protein with serine-rich domain 1 OS=Homo sapiens OX=9606 GN=RNPS1 PE=1 SV=1	0	14.931	11.8033	3	4	3	1	305	34.2	11.84	8.4	3
P00338	L-lactate dehydrogenase A chain OS=Homo sapiens OX=9606 GN=LDHA PE=1 SV=2	0	16.507	11.4458	3	4	3	1	332	36.7	8.27	10.75	3
P28074	Proteasome subunit beta type-5 OS=Homo sapiens OX=9606 GN=PSMB5 PE=1 SV=3	0	11.346	11.4068	3	3	3	1	263	28.5	6.92	5.87	3
Q9Y3B2	Exosome complex component CSL4 OS=Homo sapiens OX=9606 GN=EXOSC1 PE=1 SV=1	0	5.978	11.2821	2	2	2	1	195	21.4	8.24	5.83	2
P12004	Proliferating cell nuclear antigen OS=Homo sapiens OX=9606 GN=PCNA PE=1 SV=1	0	10.002	11.1111	3	3	3	1	261	28.8	4.69	2.61	3
P25787	Proteasome subunit alpha type-2 OS=Homo sapiens OX=9606 GN=PSMA2 PE=1 SV=2	0	9.054	11.1111	2	3	2	1	234	25.9	7.43	6.17	2
Q13243	Serine/arginine-rich splicing factor 5 OS=Homo sapiens OX=9606 GN=SRSF5 PE=1 SV=1	0	7.87	11.0294	3	3	2	1	272	31.2	11.59	7.5	3
Q9Y5S9	RNA-binding protein 8A OS=Homo sapiens OX=9606 GN=RBM8A PE=1 SV=1	0.001	4.978	10.9195	1	1	1	1	174	19.9	5.72	4.51	1
Q9BQ48	39S ribosomal protein L34, mitochondrial OS=Homo sapiens OX=9606 GN=MRPL34 PE=1 SV=1	0.002	2.966	10.8696	1	1	1	1	92	10.2	12.25	1.9	1
P31321	cAMP-dependent protein kinase type I-beta regulatory subunit OS=Homo sapiens OX=9606 GN=PRKAR1B PE=1 SV=4	0	9.291	10.7612	4	5	1	1	381	43	5.71	5.92	4
Q95604	HLA class I histocompatibility antigen, Cw-17 alpha chain OS=Homo sapiens OX=9606 GN=HLA-C PE=1 SV=1	0	14.405	10.7527	2	2	2	1	372	41.2	6.8	8.39	2
P60903	Protein S100-A10 OS=Homo sapiens OX=9606 GN=S100A10 PE=1 SV=2	0.001	3.525	10.3093	1	1	1	1	97	11.2	7.37	2.21	1
P62995	Transformer-2 protein homolog beta OS=Homo sapiens OX=9606 GN=TRA2B PE=1 SV=1	0	6.115	10.0694	3	4	3	1	288	33.6	11.25	10.48	3
P62826	GTP-binding nuclear protein Ran OS=Homo sapiens OX=9606 GN=RAN PE=1 SV=3	0	7.887	9.72222	2	2	2	1	216	24.4	7.49	4.77	2
P15927	Replication protein A 32 kDa subunit OS=Homo sapiens OX=9606 GN=RPA2 PE=1 SV=1	0	6.481	9.62963	1	1	1	1	270	29.2	6.15	5.46	1
Q9NZE8	39S ribosomal protein L35, mitochondrial OS=Homo sapiens OX=9606 GN=MRPL35 PE=1 SV=3	0	6.983	9.57447	2	3	2	1	188	21.5	11.3	6.34	2
O75477	Erlin-1 OS=Homo sapiens OX=9606 GN=ERLIN1 PE=1 SV=1	0	7.147	9.53757	2	2	2	1	346	38.9	7.87	5.07	2
Q9NRW3	DNA dC->dU-editing enzyme APOBEC-3C OS=Homo sapiens OX=9606 GN=APOBEC3C PE=1 SV=2	0	8.189	9.47368	1	1	1	1	190	22.8	7.59	3.53	1
A0A0A0MS14	Immunoglobulin heavy variable 1-45 OS=Homo sapiens OX=9606 GN=IGHV1-45 PE=3 SV=1	0.001	4.276	9.40171	1	2	1	1	117	13.5	9.1	4.52	1
A0A0C4DH31	Immunoglobulin heavy variable 1-18 OS=Homo sapiens OX=9606 GN=IGHV1-18 PE=3 SV=1	0.002	2.463	9.40171	1	1	1	1	117	12.8	8.84	2.29	1
Q9GZT3	SRA stem-loop-interacting RNA-binding protein, mitochondrial OS=Homo sapiens OX=9606 GN=SLIRP PE=1 SV=1	0.002	2.876	9.17431	1	1	1	1	109	12.3	10.24	2.44	1
Q9NXS2	Glutaminyl-peptide cyclotransferase-like protein OS=Homo sapiens OX=9606 GN=QPCTL PE=1 SV=2	0	12.971	9.1623	2	2	2	1	382	42.9	9.82	7.51	2
P40616	ADP-ribosylation factor-like protein 1 OS=Homo sapiens OX=9606 GN=ARL1 PE=1 SV=1	0	5.199	8.83978	1	1	1	1	181	20.4	5.72	2.28	1
Q9BRP8	Partner of Y14 and mago OS=Homo sapiens OX=9606 GN=PYM1 PE=1 SV=1	0	7.972	8.82353	1	1	1	1	204	22.6	9.45	4.15	1
P52907	F-actin-capping protein subunit alpha-1 OS=Homo sapiens OX=9606 GN=CAPZA1 PE=1 SV=3	0	9.317	8.74126	2	2	2	1	286	32.9	5.69	5.04	2
P52434	DNA-directed RNA polymerases I, II, and III subunit RPABC3 OS=Homo sapiens OX=9606 GN=POLR2H PE=1 SV=4	0	6.24	8.66667	1	1	1	1	150	17.1	4.68	2.96	1
Q15007	Pre-mRNA-splicing regulator WTAP OS=Homo sapiens OX=9606 GN=WTAP PE=1 SV=2	0	12.173	8.33333	3	3	3	1	396	44.2	5.19	6.45	3
O43684	Mitotic checkpoint protein BUB3 OS=Homo sapiens OX=9606 GN=BUB3 PE=1 SV=1	0	10.452	8.23171	2	2	2	1	328	37.1	6.84	5.72	2
Q92769	Histone deacetylase 2 OS=Homo sapiens OX=9606 GN=HDAC2 PE=1 SV=2	0	13.226	8.19672	4	4	4	1	488	55.3	5.91	8.76	4
P09012	U1 small nuclear ribonucleoprotein A OS=Homo sapiens OX=9606 GN=SNRPA PE=1 SV=3	0.001	4.573	8.15603	3	3	1	1	282	31.3	9.83	6.11	3
Q9P0J6	39S ribosomal protein L36, mitochondrial OS=Homo sapiens OX=9606 GN=MRPL36 PE=1 SV=1	0.012	1.587	7.76699	1	1	1	1	103	11.8	11.27	2.3	1
P35232	Prohibitin OS=Homo sapiens OX=9606 GN=PHB PE=1 SV=1	0	7.398	7.72059	2	2	2	1	272	29.8	5.76	3.34	2
Q96BD8	Spindle and kinetochore-associated protein 1 OS=Homo sapiens OX=9606 GN=SKA1 PE=1 SV=1	0.001	4.253	7.45098	2	2	2	1	255	29.5	7.12	2.32	2
P37108	Signal recognition particle 14 kDa protein OS=Homo sapiens OX=9606 GN=SRP14 PE=1 SV=2	0.001	3.337	7.35294	1	1	1	1	136	14.6	10.04	2.34	1
Q96PU8	Protein quaking OS=Homo sapiens OX=9606 GN=QKI PE=1 SV=1	0	9.586	7.33138	2	2	2	1	341	37.6	8.56	5.98	2
Q9UHV9	Prefoldin subunit 2 OS=Homo sapiens OX=9606 GN=PFDN2 PE=1 SV=1	0.008	1.679	7.14286	1	1	1	1	154	16.6	6.58	0	1
O95983	Methyl-CpG-binding domain protein 3 OS=Homo sapiens OX=9606 GN=MBD3 PE=1 SV=1	0.001	4.812	6.87285	1	1	1	1	291	32.8	5.34	3.31	1
Q15370	Elongin-B OS=Homo sapiens OX=9606 GN=ELOB PE=1 SV=1	0.017	1.264	6.77966	1	1	1	1	118	13.1	4.88	2	1
Q8WY22	BRI3-binding protein OS=Homo sapiens OX=9606 GN=BRI3BP PE=1 SV=1	0	5.195	6.77291	1	1	1	1	251	27.8	9.44	2.86	1
Q9NQ92	Coordinator of PRMT5 and differentiation stimulator OS=Homo sapiens OX=9606 GN=COPRS PE=1 SV=3	0.002	2.476	6.52174	1	1	1	1	184	20.1	4.18	2.49	1
Q9NYJ8	TGF-beta-activated kinase 1 and MAP3K7-binding protein 2 OS=Homo sapiens OX=9606 GN=TAB2 PE=1 SV=1	0	16.244	6.49351	4	4	4	1	693	76.4	8.54	9.28	4
Q16658	Fascin OS=Homo sapiens OX=9606 GN=FSCN1 PE=1 SV=3	0.001	3.692	6.49087	1	2	1	1	493	54.5	7.24	0	1
Q9NX09	DNA damage-inducible transcript 4 protein OS=Homo sapiens OX=9606 GN=DDIT4 PE=1 SV=1	0.002	3.103	6.46552	1	1	1	1	232	25.4	4.98	2.08	1
Q9NW64	Pre-mRNA-splicing factor RBM22 OS=Homo sapiens OX=9606 GN=RBM22 PE=1 SV=1	0	5.766	6.42857	2	2	2	1	420	46.9	8.54	4.6	2
P01111	GTPase NRas OS=Homo sapiens OX=9606 GN=NRAS PE=1 SV=1	0.002	2.782	6.34921	1	1	1	1	189	21.2	5.17	2.28	1
Q9H8M2	Bromodomain-containing protein 9 OS=Homo sapiens OX=9606 GN=BRD9 PE=1 SV=2	0.001	3.848	6.19765	1	1	1	1	597	67	6.19	0	1
P62714	Serine/threonine-protein phosphatase 2A catalytic subunit beta isoform OS=Homo sapiens OX=9606 GN=PPP2CB PE=1 SV=1	0	5.962	6.14887	2	2	2	1	309	35.6	5.43	2.58	2
P09874	Poly [ADP-ribose] polymerase 1 OS=Homo sapiens OX=9606 GN=PARP1 PE=1 SV=4	0	14.835	6.1144	3	3	3	1	1014	113	8.88	8.89	3
Q96C57	Protein CUSTOS OS=Homo sapiens OX=9606 GN=CUSTOS PE=1 SV=2	0.002	2.854	6.10687	1	1	1	1	262	28.2	9.42	1.65	1
Q96CS3	FAS-associated factor 2 OS=Homo sapiens OX=9606 GN=FAF2 PE=1 SV=2	0	12.477	6.06742	2	2	2	1	445	52.6	5.62	5.43	2
Q9UFW8	CGG triplet repeat-binding protein 1 OS=Homo sapiens OX=9606 GN=CGGBP1 PE=1 SV=2	0.015	1.387	5.98802	1	1	1	1	167	18.8	8.95	0	1
P78362	SRSF protein kinase 2 OS=Homo sapiens OX=9606 GN=SRPK2 PE=1 SV=3	0	7.437	5.9593	4	4	3	1	688	77.5	4.97	5.93	4
Q86U42	Polyadenylate-binding protein 2 OS=Homo sapiens OX=9606 GN=PABPN1 PE=1 SV=3	0	5.588	5.88235	2	2	2	1	306	32.7	5.06	2.87	2
P12268	Inosine-5'-monophosphate dehydrogenase 2 OS=Homo sapiens OX=9606 GN=IMPDH2 PE=1 SV=2	0	9.521	5.83658	2	2	2	1	514	55.8	6.9	6.17	2
Q6DKI1	60S ribosomal protein L7-like 1 OS=Homo sapiens OX=9606 GN=RPL7L1 PE=1 SV=1	0.004	2.186	5.69106	1	1	1	1	246	28.6	10.51	2.06	1
Q14240	Eukaryotic initiation factor 4A-II OS=Homo sapiens OX=9606 GN=EIF4A2 PE=1 SV=2	0	17.266	5.65111	2	4	1	1	407	46.4	5.48	10.54	2
P37802	Transgelin-2 OS=Homo sapiens OX=9606 GN=TAGLN2 PE=1 SV=3	0.001	3.355	5.52764	1	1	1	1	199	22.4	8.25	2.08	1
O43663	Protein regulator of cytokinesis 1 OS=Homo sapiens OX=9606 GN=PRC1 PE=1 SV=2	0	12.142	5.48387	3	3	2	1	620	71.6	6.68	6.29	3
P49755	Transmembrane emp24 domain-containing protein 10 OS=Homo sapiens OX=9606 GN=TMED10 PE=1 SV=2	0.001	4.92	5.47945	1	1	1	1	219	25	7.44	3.35	1
Q09161	Nuclear cap-binding protein subunit 1 OS=Homo sapiens OX=9606 GN=NCBP1 PE=1 SV=1	0	19.155	5.44304	3	3	3	1	790	91.8	6.43	9.79	3
Q8WVV9	Heterogeneous nuclear ribonucleoprotein L-like OS=Homo sapiens OX=9606 GN=HNRNPLL PE=1 SV=1	0	6.613	5.35055	3	3	2	1	542	60	7.72	7.77	3
Q86W42	THO complex subunit 6 homolog OS=Homo sapiens OX=9606 GN=THOC6 PE=1 SV=1	0.001	3.713	5.27859	2	2	2	1	341	37.5	7.43	3.51	2
P0DPF3	Neuroblastoma breakpoint family member 9 OS=Homo sapiens OX=9606 GN=NBPF9 PE=2 SV=1	0	18.178	5.22052	4	5	1	1	1111	127.7	4.77	15.57	4
Q9H2H8	Peptidyl-prolyl cis-trans isomerase-like 3 OS=Homo sapiens OX=9606 GN=PPIL3 PE=1 SV=1	0.042	0.938	4.96894	1	1	1	1	161	18.1	6.79	1.91	1
P49720	Proteasome subunit beta type-3 OS=Homo sapiens OX=9606 GN=PSMB3 PE=1 SV=2	0.002	2.837	4.87805	1	1	1	1	205	22.9	6.55	3	1
P22061	Protein-L-isoaspartate(D-aspartate) O-methyltransferase OS=Homo sapiens OX=9606 GN=PCMT1 PE=1 SV=4	0.002	2.682	4.84581	1	1	1	1	227	24.6	7.21	2.47	1
P33316	Deoxyuridine 5'-triphosphate nucleotidohydrolase, mitochondrial OS=Homo sapiens OX=9606 GN=DUT PE=1 SV=4	0.012	1.586	4.7619	1	1	1	1	252	26.5	9.36	1.69	1
Q53H96	Pyrroline-5-carboxylate reductase 3 OS=Homo sapiens OX=9606 GN=PYCR3 PE=1 SV=3	0.001	3.317	4.74453	1	1	1	1	274	28.6	7.72	3.2	1
P50402	Emerin OS=Homo sapiens OX=9606 GN=EMD PE=1 SV=1	0.002	2.999	4.72441	1	1	1	1	254	29	5.5	2.66	1
Q92522	Histone H1x OS=Homo sapiens OX=9606 GN=H1FX PE=1 SV=1	0.001	4.27	4.69484	1	1	1	1	213	22.5	10.76	3.05	1
Q3MHD2	Protein LSM12 homolog OS=Homo sapiens OX=9606 GN=LSM12 PE=1 SV=2	0.001	4.655	4.61538	1	2	1	1	195	21.7	7.74	2.62	1
Q9Y266	Nuclear migration protein nudC OS=Homo sapiens OX=9606 GN=NUDC PE=1 SV=1	0	5.273	4.53172	1	1	1	1	331	38.2	5.38	3.96	1
P02745	Complement C1q subcomponent subunit A OS=Homo sapiens OX=9606 GN=C1QA PE=1 SV=2	0.002	2.683	4.4898	1	1	1	1	245	26	9.11	0	1
Q9P0J7	E3 ubiquitin-protein ligase KCMF1 OS=Homo sapiens OX=9606 GN=KCMF1 PE=1 SV=2	0.001	3.577	4.46194	1	1	1	1	381	41.9	5.66	2	1
Q14493	Histone RNA hairpin-binding protein OS=Homo sapiens OX=9606 GN=SLBP PE=1 SV=1	0.002	2.959	4.44444	1	1	1	1	270	31.3	7.47	2.86	1
P08865	40S ribosomal protein SA OS=Homo sapiens OX=9606 GN=RPSA PE=1 SV=4	0.001	4.076	4.40678	1	1	1	1	295	32.8	4.87	2.36	1
Q07065	Cytoskeleton-associated protein 4 OS=Homo sapiens OX=9606 GN=CKAP4 PE=1 SV=2	0	7.818	4.31894	3	3	3	1	602	66	5.92	5.28	3
Q8IUR7	Armadillo repeat-containing protein 8 OS=Homo sapiens OX=9606 GN=ARMC8 PE=1 SV=2	0.001	4.31	4.30906	1	1	1	1	673	75.5	6.73	3.05	1
Q3BBV0	Neuroblastoma breakpoint family member 1 OS=Homo sapiens OX=9606 GN=NBPF1 PE=2 SV=2	0	19.221	4.28336	4	4	1	1	1214	139.2	4.81	11.17	4
O95721	Synaptosomal-associated protein 29 OS=Homo sapiens OX=9606 GN=SNAP29 PE=1 SV=1	0.001	3.318	4.26357	1	1	1	1	258	29	5.81	1.91	1
P61619	Protein transport protein Sec61 subunit alpha isoform 1 OS=Homo sapiens OX=9606 GN=SEC61A1 PE=1 SV=2	0.001	4.269	4.20168	1	1	1	1	476	52.2	8.06	3.24	1
P17707	S-adenosylmethionine decarboxylase proenzyme OS=Homo sapiens OX=9606 GN=AMD1 PE=1 SV=2	0.005	2.023	4.19162	1	1	1	1	334	38.3	6	2.62	1
Q12996	Cleavage stimulation factor subunit 3 OS=Homo sapiens OX=9606 GN=CSTF3 PE=1 SV=1	0	11.158	4.1841	2	2	2	1	717	82.9	8.12	5.76	2
O60264	SWI/SNF-related matrix-associated actin-dependent regulator of chromatin subfamily A member 5 OS=Homo sapiens OX=9606 GN=SMARCA5 PE=1 SV=1	0	11.529	4.18251	5	5	5	1	1052	121.8	8.09	7.13	5
Q4G0J3	La-related protein 7 OS=Homo sapiens OX=9606 GN=LARP7 PE=1 SV=1	0.002	2.853	4.12371	2	2	2	1	582	66.9	9.55	0	2
Q92785	Zinc finger protein ubi-d4 OS=Homo sapiens OX=9606 GN=DPF2 PE=1 SV=2	0.005	2.062	4.09207	1	1	1	1	391	44.1	6.33	1.6	1
Q07955	Serine/arginine-rich splicing factor 1 OS=Homo sapiens OX=9606 GN=SRSF1 PE=1 SV=2	0.002	2.98	4.03226	1	1	1	1	248	27.7	10.36	2.72	1
O43167	Zinc finger and BTB domain-containing protein 24 OS=Homo sapiens OX=9606 GN=ZBTB24 PE=1 SV=2	0	11.689	4.01722	3	4	3	1	697	78.2	7.61	8.62	3
Q99623	Prohibitin-2 OS=Homo sapiens OX=9606 GN=PHB2 PE=1 SV=2	0.001	4.238	4.01338	1	1	1	1	299	33.3	9.83	2.41	1
Q9UNP9	Peptidyl-prolyl cis-trans isomerase E OS=Homo sapiens OX=9606 GN=PPIE PE=1 SV=1	0.001	3.493	3.98671	1	1	1	1	301	33.4	5.6	2.53	1
P35221	Catenin alpha-1 OS=Homo sapiens OX=9606 GN=CTNNA1 PE=1 SV=1	0.002	2.879	3.97351	2	2	2	1	906	100	6.29	2.66	2
Q6P9A2	Polypeptide N-acetylgalactosaminyltransferase 18 OS=Homo sapiens OX=9606 GN=GALNT18 PE=2 SV=2	0	6.561	3.95387	2	2	2	1	607	69.5	6.49	5.42	2
Q16186	Proteasomal ubiquitin receptor ADRM1 OS=Homo sapiens OX=9606 GN=ADRM1 PE=1 SV=2	0	5.294	3.9312	1	1	1	1	407	42.1	5.07	3.42	1
Q9Y294	Histone chaperone ASF1A OS=Homo sapiens OX=9606 GN=ASF1A PE=1 SV=1	0.021	1.212	3.92157	1	1	1	1	204	23	4.41	0	1
P82914	28S ribosomal protein S15, mitochondrial OS=Homo sapiens OX=9606 GN=MRPS15 PE=1 SV=1	0.015	1.373	3.89105	1	1	1	1	257	29.8	10.48	1.94	1
Q9UMY1	Nucleolar protein 7 OS=Homo sapiens OX=9606 GN=NOL7 PE=1 SV=2	0.002	2.878	3.89105	1	1	1	1	257	29.4	9.67	1.73	1
Q9Y676	28S ribosomal protein S18b, mitochondrial OS=Homo sapiens OX=9606 GN=MRPS18B PE=1 SV=1	0.001	3.671	3.87597	1	1	1	1	258	29.4	9.38	1.9	1
Q96G46	tRNA-dihydrouridine(47) synthase [NAD(P)(+)]-like OS=Homo sapiens OX=9606 GN=DUS3L PE=1 SV=2	0.028	1.043	3.84615	1	1	1	1	650	72.5	8.05	2.03	1
P51398	28S ribosomal protein S29, mitochondrial OS=Homo sapiens OX=9606 GN=DAP3 PE=1 SV=1	0	5.641	3.76884	1	1	1	1	398	45.5	8.88	3.11	1
Q15637	Splicing factor 1 OS=Homo sapiens OX=9606 GN=SF1 PE=1 SV=4	0	9.714	3.75587	2	3	2	1	639	68.3	8.98	8.39	2
Q9P031	Thyroid transcription factor 1-associated protein 26 OS=Homo sapiens OX=9606 GN=CCDC59 PE=1 SV=2	0.002	2.93	3.73444	1	1	1	1	241	28.7	9.88	2.65	1
Q9Y388	RNA-binding motif protein, X-linked 2 OS=Homo sapiens OX=9606 GN=RBMX2 PE=1 SV=2	0	5.199	3.72671	1	1	1	1	322	37.3	9.83	3	1
Q9P2I0	Cleavage and polyadenylation specificity factor subunit 2 OS=Homo sapiens OX=9606 GN=CPSF2 PE=1 SV=2	0	10.474	3.70844	2	2	2	1	782	88.4	5.11	6.89	2
Q5VWN6	Protein FAM208B OS=Homo sapiens OX=9606 GN=FAM208B PE=1 SV=1	0	31.177	3.7037	6	6	6	1	2430	268.7	5.9	15.77	6
Q8NFW8	N-acylneuraminate cytidylyltransferase OS=Homo sapiens OX=9606 GN=CMAS PE=1 SV=2	0	6.795	3.68664	1	1	1	1	434	48.3	7.93	3.04	1
Q9NVI7	ATPase family AAA domain-containing protein 3A OS=Homo sapiens OX=9606 GN=ATAD3A PE=1 SV=2	0.001	3.588	3.62776	2	2	2	1	634	71.3	8.98	0	2
P09936	Ubiquitin carboxyl-terminal hydrolase isozyme L1 OS=Homo sapiens OX=9606 GN=UCHL1 PE=1 SV=2	0.005	2.012	3.58744	1	1	1	1	223	24.8	5.48	2.11	1
Q9Y3A4	Ribosomal RNA-processing protein 7 homolog A OS=Homo sapiens OX=9606 GN=RRP7A PE=1 SV=2	0.017	1.286	3.57143	1	1	1	1	280	32.3	9.58	2.04	1
P55010	Eukaryotic translation initiation factor 5 OS=Homo sapiens OX=9606 GN=EIF5 PE=1 SV=2	0	5.468	3.48028	1	1	1	1	431	49.2	5.58	1.81	1
P09038	Fibroblast growth factor 2 OS=Homo sapiens OX=9606 GN=FGF2 PE=1 SV=3	0.002	3.18	3.47222	1	1	1	1	288	30.8	11.18	0	1
Q9BXP5	Serrate RNA effector molecule homolog OS=Homo sapiens OX=9606 GN=SRRT PE=1 SV=1	0	8.318	3.42466	3	3	3	1	876	100.6	5.96	4.89	3
Q9BYN8	28S ribosomal protein S26, mitochondrial OS=Homo sapiens OX=9606 GN=MRPS26 PE=1 SV=1	0.039	0.978	3.41463	1	1	1	1	205	24.2	10.39	0	1
Q16637	Survival motor neuron protein OS=Homo sapiens OX=9606 GN=SMN1 PE=1 SV=1	0.002	2.535	3.40136	1	1	1	1	294	31.8	6.55	0	1
Q9BRK5	45 kDa calcium-binding protein OS=Homo sapiens OX=9606 GN=SDF4 PE=1 SV=1	0.002	2.559	3.31492	1	1	1	1	362	41.8	4.86	2.29	1
Q92896	Golgi apparatus protein 1 OS=Homo sapiens OX=9606 GN=GLG1 PE=1 SV=2	0	12.938	3.30789	3	3	3	1	1179	134.5	6.9	5.63	3
O95292	Vesicle-associated membrane protein-associated protein B/C OS=Homo sapiens OX=9606 GN=VAPB PE=1 SV=3	0.007	1.776	3.29218	1	1	1	1	243	27.2	7.3	0	1
P82933	28S ribosomal protein S9, mitochondrial OS=Homo sapiens OX=9606 GN=MRPS9 PE=1 SV=2	0	5.879	3.28283	1	1	1	1	396	45.8	9.51	1.94	1
Q9UBV2	Protein sel-1 homolog 1 OS=Homo sapiens OX=9606 GN=SEL1L PE=1 SV=3	0	7.063	3.27456	2	2	2	1	794	88.7	5.39	3.76	2
Q8WVM8	Sec1 family domain-containing protein 1 OS=Homo sapiens OX=9606 GN=SCFD1 PE=1 SV=4	0.012	1.54	3.27103	1	1	1	1	642	72.3	6.27	0	1
Q9NPD3	Exosome complex component RRP41 OS=Homo sapiens OX=9606 GN=EXOSC4 PE=1 SV=3	0.004	2.225	3.26531	1	1	1	1	245	26.4	6.52	2.14	1
Q8WV24	Pleckstrin homology-like domain family A member 1 OS=Homo sapiens OX=9606 GN=PHLDA1 PE=1 SV=4	0.004	2.114	3.2419	2	3	2	1	401	45	9.89	3.52	2
P82930	28S ribosomal protein S34, mitochondrial OS=Homo sapiens OX=9606 GN=MRPS34 PE=1 SV=2	0.041	0.957	3.21101	1	1	1	1	218	25.6	9.98	1.85	1
Q9UNQ2	Probable dimethyladenosine transferase OS=Homo sapiens OX=9606 GN=DIMT1 PE=1 SV=1	0.002	2.373	3.19489	1	1	1	1	313	35.2	9.99	0	1
Q8NFQ8	Torsin-1A-interacting protein 2 OS=Homo sapiens OX=9606 GN=TOR1AIP2 PE=1 SV=1	0.001	3.614	3.19149	1	1	1	1	470	51.2	4.96	3.27	1
Q9H8V3	Protein ECT2 OS=Homo sapiens OX=9606 GN=ECT2 PE=1 SV=4	0	9.67	3.17287	2	2	2	1	914	103.4	7.71	3.68	2
P08240	Signal recognition particle receptor subunit alpha OS=Homo sapiens OX=9606 GN=SRPRA PE=1 SV=2	0	5.191	3.1348	2	2	2	1	638	69.8	8.95	4	2
Q9NS86	LanC-like protein 2 OS=Homo sapiens OX=9606 GN=LANCL2 PE=1 SV=1	0.001	4.192	3.11111	1	1	1	1	450	50.8	7.43	2.72	1
Q66LE6	Serine/threonine-protein phosphatase 2A 55 kDa regulatory subunit B delta isoform OS=Homo sapiens OX=9606 GN=PPP2R2D PE=1 SV=1	0	5.517	3.09051	1	1	1	1	453	52	6.39	3.18	1
O95478	Ribosome biogenesis protein NSA2 homolog OS=Homo sapiens OX=9606 GN=NSA2 PE=1 SV=1	0.062	0.829	3.07692	1	1	1	1	260	30	10.27	2.5	1
P22102	Trifunctional purine biosynthetic protein adenosine-3 OS=Homo sapiens OX=9606 GN=GART PE=1 SV=1	0	7.367	3.06931	2	3	2	1	1010	107.7	6.7	7.53	2
O75190	DnaJ homolog subfamily B member 6 OS=Homo sapiens OX=9606 GN=DNAJB6 PE=1 SV=2	0.001	3.485	3.06748	1	1	1	1	326	36.1	9.16	1.78	1
P06744	Glucose-6-phosphate isomerase OS=Homo sapiens OX=9606 GN=GPI PE=1 SV=4	0.001	5.043	3.04659	1	1	1	1	558	63.1	8.32	2.67	1
P17812	CTP synthase 1 OS=Homo sapiens OX=9606 GN=CTPS1 PE=1 SV=2	0	7.974	3.04569	1	1	1	1	591	66.6	6.46	2.36	1
Q96FV9	THO complex subunit 1 OS=Homo sapiens OX=9606 GN=THOC1 PE=1 SV=1	0	6.326	3.04414	2	2	2	1	657	75.6	4.98	4.69	2
Q92504	Zinc transporter SLC39A7 OS=Homo sapiens OX=9606 GN=SLC39A7 PE=1 SV=2	0	5.258	2.98507	1	1	1	1	469	50.1	6.87	4.76	1
Q08945	FACT complex subunit SSRP1 OS=Homo sapiens OX=9606 GN=SSRP1 PE=1 SV=1	0	7.826	2.96192	2	2	2	1	709	81	6.87	3.61	2
P07858	Cathepsin B OS=Homo sapiens OX=9606 GN=CTSB PE=1 SV=3	0.005	1.913	2.94985	1	1	1	1	339	37.8	6.3	1.69	1
P40123	Adenylyl cyclase-associated protein 2 OS=Homo sapiens OX=9606 GN=CAP2 PE=1 SV=1	0.004	2.301	2.93501	2	2	2	1	477	52.8	6.37	1.78	2
O95400	CD2 antigen cytoplasmic tail-binding protein 2 OS=Homo sapiens OX=9606 GN=CD2BP2 PE=1 SV=1	0.002	3.149	2.93255	1	1	1	1	341	37.6	4.61	2.32	1
Q969G3	SWI/SNF-related matrix-associated actin-dependent regulator of chromatin subfamily E member 1 OS=Homo sapiens OX=9606 GN=SMARCE1 PE=1 SV=2	0.002	2.528	2.91971	1	1	1	1	411	46.6	4.88	3.19	1
Q8NHP8	Putative phospholipase B-like 2 OS=Homo sapiens OX=9606 GN=PLBD2 PE=1 SV=2	0.001	3.538	2.88625	1	1	1	1	589	65.4	6.8	2.29	1
Q96T37	RNA-binding protein 15 OS=Homo sapiens OX=9606 GN=RBM15 PE=1 SV=2	0	6.161	2.86592	2	2	2	1	977	107.1	10.08	5.72	2
Q96R06	Sperm-associated antigen 5 OS=Homo sapiens OX=9606 GN=SPAG5 PE=1 SV=2	0	11.042	2.84996	2	2	2	1	1193	134.3	5	5.13	2
Q9H0D6	5'-3' exoribonuclease 2 OS=Homo sapiens OX=9606 GN=XRN2 PE=1 SV=1	0	11.059	2.84211	2	2	2	1	950	108.5	7.47	5.63	2
P06576	ATP synthase subunit beta, mitochondrial OS=Homo sapiens OX=9606 GN=ATP5F1B PE=1 SV=3	0.042	0.935	2.83554	1	1	1	1	529	56.5	5.4	0	1
Q96QD9	UAP56-interacting factor OS=Homo sapiens OX=9606 GN=FYTTD1 PE=1 SV=3	0.004	2.269	2.83019	1	1	1	1	318	35.8	11.78	0	1
Q2PZI1	Probable C-mannosyltransferase DPY19L1 OS=Homo sapiens OX=9606 GN=DPY19L1 PE=2 SV=1	0.002	2.742	2.81481	1	1	1	1	675	77.3	8.95	3.73	1
Q9NWT1	p21-activated protein kinase-interacting protein 1 OS=Homo sapiens OX=9606 GN=PAK1IP1 PE=1 SV=2	0.017	1.245	2.80612	1	1	1	1	392	43.9	8.91	2.55	1
Q53H82	Endoribonuclease LACTB2 OS=Homo sapiens OX=9606 GN=LACTB2 PE=1 SV=2	0.021	1.195	2.77778	1	1	1	1	288	32.8	6.8	0	1
Q6VN20	Ran-binding protein 10 OS=Homo sapiens OX=9606 GN=RANBP10 PE=1 SV=1	0	5.18	2.74194	1	1	1	1	620	67.2	6.77	2.07	1
Q3B820	Protein FAM161A OS=Homo sapiens OX=9606 GN=FAM161A PE=1 SV=2	0.001	3.702	2.72727	1	1	1	1	660	76.7	8.03	3.08	1
P61962	DDB1- and CUL4-associated factor 7 OS=Homo sapiens OX=9606 GN=DCAF7 PE=1 SV=1	0.006	1.831	2.63158	1	1	1	1	342	38.9	5.52	1.7	1
Q9H7B2	Ribosome production factor 2 homolog OS=Homo sapiens OX=9606 GN=RPF2 PE=1 SV=2	0.014	1.467	2.61438	1	1	1	1	306	35.6	9.99	1.73	1
P49848	Transcription initiation factor TFIID subunit 6 OS=Homo sapiens OX=9606 GN=TAF6 PE=1 SV=1	0.001	4.995	2.51108	1	1	1	1	677	72.6	8.6	2.5	1
P49327	Fatty acid synthase OS=Homo sapiens OX=9606 GN=FASN PE=1 SV=3	0	26.072	2.50896	3	3	3	1	2511	273.3	6.44	13.29	3
Q9BXS6	Nucleolar and spindle-associated protein 1 OS=Homo sapiens OX=9606 GN=NUSAP1 PE=1 SV=1	0.004	2.113	2.49433	1	1	1	1	441	49.4	9.91	0	1
Q9BRL6	Serine/arginine-rich splicing factor 8 OS=Homo sapiens OX=9606 GN=SRSF8 PE=1 SV=1	0.021	1.214	2.48227	1	1	1	1	282	32.3	11.72	2.2	1
Q86TB9	Protein PAT1 homolog 1 OS=Homo sapiens OX=9606 GN=PATL1 PE=1 SV=2	0	6.588	2.46753	1	1	1	1	770	86.8	6.67	2.78	1
O95714	E3 ubiquitin-protein ligase HERC2 OS=Homo sapiens OX=9606 GN=HERC2 PE=1 SV=2	0	40.017	2.42036	10	11	10	1	4834	526.9	6.28	23.96	10
O75367	Core histone macro-H2A.1 OS=Homo sapiens OX=9606 GN=H2AFY PE=1 SV=4	0.016	1.312	2.41935	1	1	1	1	372	39.6	9.79	0	1
Q13617	Cullin-2 OS=Homo sapiens OX=9606 GN=CUL2 PE=1 SV=2	0.001	4.511	2.41611	2	2	2	1	745	86.9	6.92	4.07	2
Q03701	CCAAT/enhancer-binding protein zeta OS=Homo sapiens OX=9606 GN=CEBPZ PE=1 SV=3	0	9.065	2.37192	1	1	1	1	1054	120.9	5.94	3.95	1
O00622	Protein CYR61 OS=Homo sapiens OX=9606 GN=CYR61 PE=1 SV=1	0.004	2.352	2.3622	1	1	1	1	381	42	8.21	1.71	1
Q8WU90	Zinc finger CCCH domain-containing protein 15 OS=Homo sapiens OX=9606 GN=ZC3H15 PE=1 SV=1	0.002	2.462	2.34742	1	1	1	1	426	48.6	5.31	0	1
P35613	Basigin OS=Homo sapiens OX=9606 GN=BSG PE=1 SV=2	0.002	2.396	2.33766	1	1	1	1	385	42.2	5.66	2.18	1
Q8NHQ9	ATP-dependent RNA helicase DDX55 OS=Homo sapiens OX=9606 GN=DDX55 PE=1 SV=3	0	5.553	2.33333	1	1	1	1	600	68.5	9.25	3.03	1
P06733	Alpha-enolase OS=Homo sapiens OX=9606 GN=ENO1 PE=1 SV=2	0.002	3.156	2.30415	1	1	1	1	434	47.1	7.39	2.62	1
P10809	60 kDa heat shock protein, mitochondrial OS=Homo sapiens OX=9606 GN=HSPD1 PE=1 SV=2	0	5.312	2.26876	1	1	1	1	573	61	5.87	2.14	1
O75152	Zinc finger CCCH domain-containing protein 11A OS=Homo sapiens OX=9606 GN=ZC3H11A PE=1 SV=3	0	5.618	2.22222	1	1	1	1	810	89.1	8.37	3.05	1
Q8IVT2	Mitotic interactor and substrate of PLK1 OS=Homo sapiens OX=9606 GN=MISP PE=1 SV=1	0	6.912	2.20913	1	1	1	1	679	75.3	6.83	2.39	1
Q13769	THO complex subunit 5 homolog OS=Homo sapiens OX=9606 GN=THOC5 PE=1 SV=2	0	6.834	2.19619	1	1	1	1	683	78.5	6.87	2.68	1
O95104	Splicing factor, arginine/serine-rich 15 OS=Homo sapiens OX=9606 GN=SCAF4 PE=1 SV=3	0	11.057	2.1796	2	2	2	1	1147	125.8	9.55	6.32	2
P51659	Peroxisomal multifunctional enzyme type 2 OS=Homo sapiens OX=9606 GN=HSD17B4 PE=1 SV=3	0.002	2.605	2.17391	1	1	1	1	736	79.6	8.84	0	1
Q9NQR4	Omega-amidase NIT2 OS=Homo sapiens OX=9606 GN=NIT2 PE=1 SV=1	0.024	1.087	2.17391	1	1	1	1	276	30.6	7.21	0	1
Q15646	2'-5'-oligoadenylate synthase-like protein OS=Homo sapiens OX=9606 GN=OASL PE=1 SV=2	0.001	3.648	2.14008	1	1	1	1	514	59.2	7.87	2.47	1
Q9Y6K5	2'-5'-oligoadenylate synthase 3 OS=Homo sapiens OX=9606 GN=OAS3 PE=1 SV=3	0.001	5	2.11592	1	1	1	1	1087	121.1	8.4	2.47	1
P78508	ATP-sensitive inward rectifier potassium channel 10 OS=Homo sapiens OX=9606 GN=KCNJ10 PE=1 SV=1	0.014	1.4	2.11082	1	1	1	1	379	42.5	8.06	1.93	1
Q14004	Cyclin-dependent kinase 13 OS=Homo sapiens OX=9606 GN=CDK13 PE=1 SV=2	0	9.436	2.05026	2	2	1	1	1512	164.8	9.69	6.73	2
P30876	DNA-directed RNA polymerase II subunit RPB2 OS=Homo sapiens OX=9606 GN=POLR2B PE=1 SV=1	0	7.934	2.04429	2	2	2	1	1174	133.8	6.87	5.12	2
Q3KQU3	MAP7 domain-containing protein 1 OS=Homo sapiens OX=9606 GN=MAP7D1 PE=1 SV=1	0	7.204	2.0214	1	1	1	1	841	92.8	10.11	5.11	1
O15355	Protein phosphatase 1G OS=Homo sapiens OX=9606 GN=PPM1G PE=1 SV=1	0.074	0.778	2.01465	1	1	1	1	546	59.2	4.36	0	1
Q9Y490	Talin-1 OS=Homo sapiens OX=9606 GN=TLN1 PE=1 SV=3	0	14.381	2.00708	4	4	4	1	2541	269.6	6.07	6.36	4
Q14978	Nucleolar and coiled-body phosphoprotein 1 OS=Homo sapiens OX=9606 GN=NOLC1 PE=1 SV=2	0.017	1.258	2.00286	1	1	1	1	699	73.6	9.47	3.08	1
Q12933	TNF receptor-associated factor 2 OS=Homo sapiens OX=9606 GN=TRAF2 PE=1 SV=2	0.058	0.838	1.99601	1	1	1	1	501	55.8	7.53	0	1
Q86SQ0	Pleckstrin homology-like domain family B member 2 OS=Homo sapiens OX=9606 GN=PHLDB2 PE=1 SV=2	0	9.198	1.99521	2	2	2	1	1253	142.1	7.43	6.35	2
O95347	Structural maintenance of chromosomes protein 2 OS=Homo sapiens OX=9606 GN=SMC2 PE=1 SV=2	0	7.701	1.92147	2	2	2	1	1197	135.6	8.43	5.02	2
Q96EY7	Pentatricopeptide repeat domain-containing protein 3, mitochondrial OS=Homo sapiens OX=9606 GN=PTCD3 PE=1 SV=3	0.002	2.79	1.88679	1	1	1	1	689	78.5	6.42	2.45	1
Q6P1J9	Parafibromin OS=Homo sapiens OX=9606 GN=CDC73 PE=1 SV=1	0.002	2.931	1.88324	1	1	1	1	531	60.5	9.61	2.42	1
Q86V48	Leucine zipper protein 1 OS=Homo sapiens OX=9606 GN=LUZP1 PE=1 SV=2	0.001	4.505	1.85874	2	2	2	1	1076	120.2	8.5	2.49	2
P33993	DNA replication licensing factor MCM7 OS=Homo sapiens OX=9606 GN=MCM7 PE=1 SV=4	0.001	4.741	1.80807	1	1	1	1	719	81.3	6.46	2.64	1
O95831	Apoptosis-inducing factor 1, mitochondrial OS=Homo sapiens OX=9606 GN=AIFM1 PE=1 SV=1	0.002	2.551	1.79445	1	1	1	1	613	66.9	8.95	1.9	1
P34897	Serine hydroxymethyltransferase, mitochondrial OS=Homo sapiens OX=9606 GN=SHMT2 PE=1 SV=3	0.046	0.891	1.78571	1	1	1	1	504	56	8.53	0	1
Q16401	26S proteasome non-ATPase regulatory subunit 5 OS=Homo sapiens OX=9606 GN=PSMD5 PE=1 SV=3	0.002	2.945	1.78571	1	1	1	1	504	56.2	5.48	2.05	1
Q9BRD0	BUD13 homolog OS=Homo sapiens OX=9606 GN=BUD13 PE=1 SV=1	0.001	4.458	1.77706	1	1	1	1	619	70.5	9.86	2.36	1
Q15942	Zyxin OS=Homo sapiens OX=9606 GN=ZYX PE=1 SV=1	0.002	2.569	1.74825	1	1	1	1	572	61.2	6.67	2.41	1
Q15269	Periodic tryptophan protein 2 homolog OS=Homo sapiens OX=9606 GN=PWP2 PE=2 SV=2	0.001	4.429	1.74102	1	1	1	1	919	102.4	6.15	2.45	1
Q9NWH9	SAFB-like transcription modulator OS=Homo sapiens OX=9606 GN=SLTM PE=1 SV=2	0	6.38	1.74081	1	1	1	1	1034	117.1	7.87	4.36	1
Q86YP4	Transcriptional repressor p66-alpha OS=Homo sapiens OX=9606 GN=GATAD2A PE=1 SV=1	0.001	4.357	1.73776	1	1	1	1	633	68	9.94	1.82	1
P02790	Hemopexin OS=Homo sapiens OX=9606 GN=HPX PE=1 SV=2	0.002	2.52	1.7316	1	1	1	1	462	51.6	7.02	2.44	1
Q14684	Ribosomal RNA processing protein 1 homolog B OS=Homo sapiens OX=9606 GN=RRP1B PE=1 SV=3	0.002	3.045	1.71504	1	1	1	1	758	84.4	9.76	2.62	1
P17655	Calpain-2 catalytic subunit OS=Homo sapiens OX=9606 GN=CAPN2 PE=1 SV=6	0.001	3.591	1.71429	1	1	1	1	700	79.9	4.98	2.4	1
Q9H5Z1	Probable ATP-dependent RNA helicase DHX35 OS=Homo sapiens OX=9606 GN=DHX35 PE=1 SV=2	0.001	4.158	1.70697	1	1	1	1	703	78.9	8.59	2.27	1
P23381	Tryptophan--tRNA ligase, cytoplasmic OS=Homo sapiens OX=9606 GN=WARS PE=1 SV=2	0.002	2.924	1.69851	1	1	1	1	471	53.1	6.23	1.96	1
P17643	5,6-dihydroxyindole-2-carboxylic acid oxidase OS=Homo sapiens OX=9606 GN=TYRP1 PE=1 SV=2	0.07	0.808	1.67598	1	1	1	1	537	60.7	5.99	0	1
Q8IX18	Probable ATP-dependent RNA helicase DHX40 OS=Homo sapiens OX=9606 GN=DHX40 PE=1 SV=2	0	6.239	1.66881	1	1	1	1	779	88.5	8.65	2.56	1
Q02241	Kinesin-like protein KIF23 OS=Homo sapiens OX=9606 GN=KIF23 PE=1 SV=3	0	5.641	1.66667	1	1	1	1	960	110	8.51	3.76	1
P00813	Adenosine deaminase OS=Homo sapiens OX=9606 GN=ADA PE=1 SV=3	0.045	0.903	1.65289	1	1	1	1	363	40.7	5.95	0	1
Q9Y297	F-box/WD repeat-containing protein 1A OS=Homo sapiens OX=9606 GN=BTRC PE=1 SV=1	0.001	3.419	1.65289	1	1	1	1	605	68.8	7.96	3.5	1
Q9Y5B6	PAX3- and PAX7-binding protein 1 OS=Homo sapiens OX=9606 GN=PAXBP1 PE=1 SV=2	0.004	2.192	1.63577	1	1	1	1	917	104.7	5.68	0	1
Q9P2E9	Ribosome-binding protein 1 OS=Homo sapiens OX=9606 GN=RRBP1 PE=1 SV=5	0.001	4.597	1.63121	3	4	3	1	1410	152.4	8.6	5.7	3
P78406	mRNA export factor OS=Homo sapiens OX=9606 GN=RAE1 PE=1 SV=1	0.038	0.985	1.63043	1	1	1	1	368	40.9	7.83	1.78	1
Q5SSJ5	Heterochromatin protein 1-binding protein 3 OS=Homo sapiens OX=9606 GN=HP1BP3 PE=1 SV=1	0.005	1.879	1.62749	1	1	1	1	553	61.2	9.67	1.71	1
O00255	Menin OS=Homo sapiens OX=9606 GN=MEN1 PE=1 SV=4	0.019	1.231	1.62602	1	1	1	1	615	68	6.55	0	1
Q5QJE6	Deoxynucleotidyltransferase terminal-interacting protein 2 OS=Homo sapiens OX=9606 GN=DNTTIP2 PE=1 SV=2	0.005	2.062	1.5873	1	1	1	1	756	84.4	6.16	1.75	1
Q08379	Golgin subfamily A member 2 OS=Homo sapiens OX=9606 GN=GOLGA2 PE=1 SV=3	0	5.433	1.49701	1	1	1	1	1002	113	5.02	4.29	1
Q969G9	Protein naked cuticle homolog 1 OS=Homo sapiens OX=9606 GN=NKD1 PE=1 SV=1	0.022	1.132	1.48936	1	1	1	1	470	52.3	8.62	1.97	1
O95373	Importin-7 OS=Homo sapiens OX=9606 GN=IPO7 PE=1 SV=1	0	6.684	1.44509	1	1	1	1	1038	119.4	4.82	3.83	1
Q9Y6A5	Transforming acidic coiled-coil-containing protein 3 OS=Homo sapiens OX=9606 GN=TACC3 PE=1 SV=1	0.001	3.754	1.43198	1	1	1	1	838	90.3	5.05	2.62	1
Q5SRE5	Nucleoporin NUP188 homolog OS=Homo sapiens OX=9606 GN=NUP188 PE=1 SV=1	0	8.217	1.42939	2	2	2	1	1749	195.9	6.73	4.77	2
Q4G0N4	NAD kinase 2, mitochondrial OS=Homo sapiens OX=9606 GN=NADK2 PE=1 SV=2	0.017	1.243	1.35747	1	2	1	1	442	49.4	8.18	0	1
Q5VYS8	Terminal uridylyltransferase 7 OS=Homo sapiens OX=9606 GN=TUT7 PE=1 SV=1	0.002	2.89	1.33779	2	2	2	1	1495	171.1	6.83	2.19	2
Q9BRZ2	E3 ubiquitin-protein ligase TRIM56 OS=Homo sapiens OX=9606 GN=TRIM56 PE=1 SV=3	0.014	1.444	1.3245	1	1	1	1	755	81.4	7.74	1.85	1
O15226	NF-kappa-B-repressing factor OS=Homo sapiens OX=9606 GN=NKRF PE=1 SV=2	0.002	2.685	1.30435	1	1	1	1	690	77.6	8.79	2.21	1
Q9Y4C2	TRPM8 channel-associated factor 1 OS=Homo sapiens OX=9606 GN=TCAF1 PE=1 SV=3	0.005	1.917	1.30293	1	1	1	1	921	102.1	6.54	0	1
Q9H0H5	Rac GTPase-activating protein 1 OS=Homo sapiens OX=9606 GN=RACGAP1 PE=1 SV=1	0.005	2.065	1.26582	1	1	1	1	632	71	8.88	2.14	1
Q9BZF1	Oxysterol-binding protein-related protein 8 OS=Homo sapiens OX=9606 GN=OSBPL8 PE=1 SV=3	0.001	3.603	1.23735	1	1	1	1	889	101.1	6.96	2.25	1
Q92973	Transportin-1 OS=Homo sapiens OX=9606 GN=TNPO1 PE=1 SV=2	0.001	3.644	1.22494	1	1	1	1	898	102.3	4.98	2.14	1
Q9BSJ2	Gamma-tubulin complex component 2 OS=Homo sapiens OX=9606 GN=TUBGCP2 PE=1 SV=2	0.002	2.573	1.21951	1	1	1	1	902	102.5	6.84	2.06	1
Q9ULW0	Targeting protein for Xklp2 OS=Homo sapiens OX=9606 GN=TPX2 PE=1 SV=2	0.004	2.172	1.20482	1	1	1	1	747	85.6	9.23	1.67	1
P0C0L4	Complement C4-A OS=Homo sapiens OX=9606 GN=C4A PE=1 SV=2	0	8.954	1.20413	2	3	2	1	1744	192.7	7.08	8.14	2
Q9NRZ9	Lymphoid-specific helicase OS=Homo sapiens OX=9606 GN=HELLS PE=1 SV=1	0.001	3.485	1.19332	1	1	1	1	838	97	7.93	2.33	1
P61221	ATP-binding cassette sub-family E member 1 OS=Homo sapiens OX=9606 GN=ABCE1 PE=1 SV=1	0.041	0.948	1.16861	1	1	1	1	599	67.3	8.34	1.62	1
P78316	Nucleolar protein 14 OS=Homo sapiens OX=9606 GN=NOP14 PE=1 SV=3	0.008	1.665	1.16686	1	1	1	1	857	97.6	7.58	2.04	1
Q8NI36	WD repeat-containing protein 36 OS=Homo sapiens OX=9606 GN=WDR36 PE=1 SV=1	0.005	2.04	1.15668	1	1	1	1	951	105.3	7.53	2.68	1
Q9Y4W6	AFG3-like protein 2 OS=Homo sapiens OX=9606 GN=AFG3L2 PE=1 SV=2	0.004	2.165	1.12923	1	1	1	1	797	88.5	8.66	1.64	1
O43683	Mitotic checkpoint serine/threonine-protein kinase BUB1 OS=Homo sapiens OX=9606 GN=BUB1 PE=1 SV=1	0.001	3.94	1.10599	1	1	1	1	1085	122.3	6.47	1.64	1
P35606	Coatomer subunit beta' OS=Homo sapiens OX=9606 GN=COPB2 PE=1 SV=2	0	5.861	1.10375	1	1	1	1	906	102.4	5.27	2.59	1
Q14680	Maternal embryonic leucine zipper kinase OS=Homo sapiens OX=9606 GN=MELK PE=1 SV=3	0.014	1.425	1.07527	1	1	1	1	651	74.6	8.72	0	1
O60841	Eukaryotic translation initiation factor 5B OS=Homo sapiens OX=9606 GN=EIF5B PE=1 SV=4	0	5.199	1.06557	1	1	1	1	1220	138.7	5.49	3.64	1
Q5JWF2	Guanine nucleotide-binding protein G(s) subunit alpha isoforms XLas OS=Homo sapiens OX=9606 GN=GNAS PE=1 SV=2	0.001	3.267	1.06075	1	1	1	1	1037	111	5.03	2.38	1
Q69YN4	Protein virilizer homolog OS=Homo sapiens OX=9606 GN=VIRMA PE=1 SV=2	0	8.712	1.04857	1	1	1	1	1812	201.9	5.01	3.98	1
A6NDB9	Paralemmin-3 OS=Homo sapiens OX=9606 GN=PALM3 PE=1 SV=2	0.038	0.988	1.04012	1	1	1	1	673	71.7	4.53	0	1
P49588	Alanine--tRNA ligase, cytoplasmic OS=Homo sapiens OX=9606 GN=AARS PE=1 SV=2	0.002	2.617	1.03306	1	1	1	1	968	106.7	5.53	2.04	1
Q9UK61	Protein TASOR OS=Homo sapiens OX=9606 GN=FAM208A PE=1 SV=3	0.001	4.705	1.01796	2	2	2	1	1670	188.9	5.8	4.43	2
Q9UQE7	Structural maintenance of chromosomes protein 3 OS=Homo sapiens OX=9606 GN=SMC3 PE=1 SV=2	0.001	4.359	0.986031	1	1	1	1	1217	141.5	7.18	0	1
Q5T6F2	Ubiquitin-associated protein 2 OS=Homo sapiens OX=9606 GN=UBAP2 PE=1 SV=1	0.002	2.779	0.983021	1	1	1	1	1119	117	7.34	1.65	1
Q9H0A0	RNA cytidine acetyltransferase OS=Homo sapiens OX=9606 GN=NAT10 PE=1 SV=2	0.005	2.059	0.97561	1	1	1	1	1025	115.7	8.27	2.49	1
Q9UHD2	Serine/threonine-protein kinase TBK1 OS=Homo sapiens OX=9606 GN=TBK1 PE=1 SV=1	0.045	0.902	0.960219	1	1	1	1	729	83.6	6.79	0	1
O00411	DNA-directed RNA polymerase, mitochondrial OS=Homo sapiens OX=9606 GN=POLRMT PE=1 SV=2	0.002	2.38	0.894309	1	1	1	1	1230	138.5	8.98	1.72	1
Q12986	Transcriptional repressor NF-X1 OS=Homo sapiens OX=9606 GN=NFX1 PE=1 SV=2	0.002	2.392	0.892857	1	1	1	1	1120	124.3	8.24	0	1
Q9NQW6	Anillin OS=Homo sapiens OX=9606 GN=ANLN PE=1 SV=2	0.001	3.585	0.88968	1	1	1	1	1124	124.1	8.07	2.26	1
Q9H329	Band 4.1-like protein 4B OS=Homo sapiens OX=9606 GN=EPB41L4B PE=2 SV=2	0.005	1.988	0.888889	1	1	1	1	900	99.7	9.04	1.82	1
Q86UP2	Kinectin OS=Homo sapiens OX=9606 GN=KTN1 PE=1 SV=1	0.001	4.499	0.884304	1	1	1	1	1357	156.2	5.64	2.28	1
Q5JPE7	Nodal modulator 2 OS=Homo sapiens OX=9606 GN=NOMO2 PE=1 SV=1	0.043	0.915	0.868193	1	1	1	1	1267	139.4	5.76	2.08	1
Q14683	Structural maintenance of chromosomes protein 1A OS=Homo sapiens OX=9606 GN=SMC1A PE=1 SV=2	0.001	3.561	0.81103	1	1	1	1	1233	143.1	7.64	2.93	1
Q7Z6E9	E3 ubiquitin-protein ligase RBBP6 OS=Homo sapiens OX=9606 GN=RBBP6 PE=1 SV=1	0	6.518	0.78125	1	1	1	1	1792	201.4	9.64	4.43	1
Q6P158	Putative ATP-dependent RNA helicase DHX57 OS=Homo sapiens OX=9606 GN=DHX57 PE=1 SV=2	0.001	3.629	0.721501	1	1	1	1	1386	155.5	7.71	2.28	1
Q68CZ2	Tensin-3 OS=Homo sapiens OX=9606 GN=TNS3 PE=1 SV=2	0.02	1.223	0.692042	1	1	1	1	1445	155.2	6.81	0	1
Q8IWX7	Protein unc-45 homolog B OS=Homo sapiens OX=9606 GN=UNC45B PE=1 SV=1	0.031	1.028	0.644468	1	1	1	1	931	103.7	7.81	0	1
Q07075	Glutamyl aminopeptidase OS=Homo sapiens OX=9606 GN=ENPEP PE=1 SV=3	0.042	0.929	0.626959	1	2	1	1	957	109.2	5.47	0	1
P42356	Phosphatidylinositol 4-kinase alpha OS=Homo sapiens OX=9606 GN=PI4KA PE=1 SV=4	0.001	3.431	0.618459	1	1	1	1	2102	236.7	7.06	3.06	1
P38935	DNA-binding protein SMUBP-2 OS=Homo sapiens OX=9606 GN=IGHMBP2 PE=1 SV=3	0.022	1.131	0.60423	1	11	1	1	993	109.1	8.97	5.12	1
Q9P2N5	RNA-binding protein 27 OS=Homo sapiens OX=9606 GN=RBM27 PE=1 SV=2	0.045	0.895	0.566038	1	1	1	1	1060	118.6	9.19	2.22	1
Q13423	NAD(P) transhydrogenase, mitochondrial OS=Homo sapiens OX=9606 GN=NNT PE=1 SV=3	0.062	0.823	0.552486	1	1	1	1	1086	113.8	8.09	1.99	1
A6NHR9	Structural maintenance of chromosomes flexible hinge domain-containing protein 1 OS=Homo sapiens OX=9606 GN=SMCHD1 PE=1 SV=2	0.002	2.856	0.548628	1	1	1	1	2005	226.2	7.3	2.39	1
P20742	Pregnancy zone protein OS=Homo sapiens OX=9606 GN=PZP PE=1 SV=4	0.002	2.409	0.539811	1	1	1	1	1482	163.8	6.38	1.9	1
P24928	DNA-directed RNA polymerase II subunit RPB1 OS=Homo sapiens OX=9606 GN=POLR2A PE=1 SV=2	0.005	2.04	0.456853	1	1	1	1	1970	217	7.37	1.85	1
Q9Y520	Protein PRRC2C OS=Homo sapiens OX=9606 GN=PRRC2C PE=1 SV=4	0.006	1.855	0.448895	1	1	1	1	2896	316.7	9.13	2.46	1
Q9BYK8	Helicase with zinc finger domain 2 OS=Homo sapiens OX=9606 GN=HELZ2 PE=1 SV=6	0.017	1.274	0.377501	1	1	1	1	2649	294.5	7.49	2.1	1
Q5VT06	Centrosome-associated protein 350 OS=Homo sapiens OX=9606 GN=CEP350 PE=1 SV=1	0.009	1.649	0.320821	1	1	1	1	3117	350.7	6.33	2.4	1
Q14789	Golgin subfamily B member 1 OS=Homo sapiens OX=9606 GN=GOLGB1 PE=1 SV=2	0.074	0.778	0.21479	1	1	1	1	3259	375.8	5	0	1
Q63HN8	E3 ubiquitin-protein ligase RNF213 OS=Homo sapiens OX=9606 GN=RNF213 PE=1 SV=3	0.002	2.751	0.211254	1	1	1	1	5207	591	6.48	2.46	1
Q03001	Dystonin OS=Homo sapiens OX=9606 GN=DST PE=1 SV=4	0.001	3.851	0.198151	2	2	2	1	7570	860.1	5.25	2.01	2
