# Supplementary material for: HNF1B-mediated repression of SLUG is suppressed by EZH2 in aggressive prostate cancer
Source: Oncogene. 2019 Oct 21;39(6):1335–46. doi: 10.1038/s41388-019-1065-2 (PMC7002300; doi:10.1038/s41388-019-1065-2)
Supplement: Supplementary file 4 — Table s3 [file 41388_2019_1065_MOESM4_ESM.xlsx]

## Sheet: Sheet1
Table s3 List of the oligo sequences of PCR primers and siRNA reagents
SNAI1 For	CTAGGCCCTGGCTGCTACAA
SNAI1 Rev	CCTGGCACTGGTACTTCTTGA
SLUG For	GGCTCATCTGCAGACCCATT
SLUG Rev	ATTGCGTCACTCAGTGTGCT
ZEB1 For	AACAAGCCTGAACTGCTGTC
ZEB1 Rev	GCAGGATGACAATGTACCCCAT
ZEB2 For	TGCATGTTCATCAATCATAGCACT
ZEB2 Rev	AAGGGAGCCATAACCTCAGC
TWIST1 For	CCGGAGACCTAGATGTCATTGT
TWIST1 Rev	CCCACGCCCTGTTTCTTTGA
HNF1b1For	ATGATCAAGGGTTACATGCAGC
HNF1b1Rev	CTGTTGCATTCCTCCACTAAGG
EZH2 For	TTGTTGGCGGAAGCGTGTAAAATC
EZH2 Rev	TCCCTAGTCCCGCGCAATGAGC
GAPDH mRNA For	CGAGATCCCTCCAAAATCAA
GAPDH mRNA Rev	TTCACACCCATGACGAACAT
